# Supplementary material for: Structural basis of lipopolysaccharide assembly by the outer membrane translocon holo-complex
Source: Nat Commun. 2025 Nov 24;16:10404. doi: 10.1038/s41467-025-65370-2 (PMC12644819; doi:10.1038/s41467-025-65370-2)
Supplement: Supplementary file 3 — Supplementary Data 1 [file 41467_2025_65370_MOESM3_ESM.zip]

Archive with 3 entries (2 files):
- Source data file 2 Chen et al.faa
- __MACOSX/
- __MACOSX/._Source data file 2 Chen et al.faa
