# Supplementary material for: Structural basis of lipopolysaccharide assembly by the outer membrane translocon holo-complex
Source: Nat Commun. 2025 Nov 24;16:10404. doi: 10.1038/s41467-025-65370-2 (PMC12644819; doi:10.1038/s41467-025-65370-2)
Supplement: Supplementary file 3 — Supplementary Data 1 [file 41467_2025_65370_MOESM3_ESM.zip › Source data file 2 Chen et al.faa]

>BadoA01.g_01353
MKKWIVAGAVLLSGCTQITNYNMAVKTPAPDSLQGIWQTSGPQSGLISEKATGTLIITHE
GDTLDCRQWQRVIAKPGKLTVLDGDYVNINRQLRVMPLELDGETLNYDKLELHRVARPTV
ECQKALEAVKAQPNARVIQDIQIDSLSENAATVAAPKA
>BcatA01.g_01473
MKKIFVTGLLAAALTGCAGTADYAEVIKAPAPQELAGVWTTTGPQSWLVSPEAVASLIIT
RSGDTLDCRHWQRTIAKRGKLDWTGEQYYNVTFKSENYKIVLENGEMKYDHMTLRRVKAP
TAECAAFLTSVNGDYQIIVPTAPVRHVQTSHKKSGGAQMRNTKG
>BgtjA01.g_03882
MKKYALAAALLALSGCAKVDNYQDVVKAPAPAGLAGYWQSQGPQSKLVSPEAIASFIVTK
EGDTLDCRQWQRVIALPGKLMQRGEDWYNVTQKVEIYSVERIGDRMEYAGMDLQRVDRPT
KECADFLATHPLLSPLP
>BhpdA01.g_01033
MKKVALVGALLALTGCVQVDNYATVVKTPAPAELAGYWQSAGPQSALVSPLAVASLIVTP
EGDTLDCRQWQRVIARPGKLMLRGDNYYNVTTAVDVYRLKQEGGELDYDGMTLKRVQKPT
TECAEFLTKNPLASALP
>BjclA01.g_01508
MKKIFVALLLATSVSGCAGAPEYAEVITTPAPQGVAGVWQSAGPQKALVSPDAMASFLVS
PQGKTVDCRQWERTIANPGKLIIWKGELYNINAKNELFPISITQGTMHYGNLNLVKVKEA
TEECSVQANPVQAVNPKPQSAHLTERHTHKKGIGMSDKD
>BkuyA01.g_04057
MKKVAVLAALLALSGCVQVDDFREVVKAPAPAGLAGYWQSEGPQSEMVSPEAIATLVVTP
EGDTLDCRQWQRVIALPGKLMLRSDSLYNVTAKREIYDVELEGDTLEYAGMTLKRVDRPT
QECTDYLEKHPLATPLR
>BpqnA01.g_01644
MKKLLVLAALVALSGCVEVRDYGQVVRTEAPAGMAGYWQSSGPQSELVSPEAIASLVVTP
AGDTLDCRQWQRVITVPGKLTHLAGDLRNVTVKREIYPIERNGDTLEYAGMTLKRVDRLT
TECADYLAKHPLDSKLTKG
>BqsyA01.g_03905
MKKLAIVGVFLALTGCAEVENYNDVVKTPAPAGLEGYWQSKGPQRSLVSPEAIASLVITK
EGDTLDCRQWQRVIALPGKLTMISGDLTNVTVKRELYEIEREGNTLEYDGMTLQRVDRPT
QECADALKKTPLATPLP
>BqtiA01.g_02632
MKKCAIVGALLMLAGCAEVENYNDVVKTPAPAGLEGYWQTNGPQRKLVSPEAIASLVVTK
EGDTLDCRQWQRVIALPGKLTMLSGDLTNVTVKRELYEIEREGNTLEYDGMTLQRVDRPT
VECAAALEKSPLPTPLP
>BqtqA01.g_03791
MKKIAIVGAFLVLTGCAEVQNYNDVVKTPAPAGLEGYWQSKGPQRKLVSPEAIASLVVTK
EGDTLDCRQWQRVIALPGKLTLLSGDLTNVTVKRELYEIEREGNTLEYDGMTLQRVDRPT
TECADYLSKHPLASQLP
>BqtrA01.g_00287
MKKLAIVGALLVLAGCAEVENYKDVVKTPAPAGLEGYWQTTGPQRKLVSPEAIASLVVTK
EGDTLDCRQWQRVIALPGKLTMLSGDLTNVTMKRELYEIEREGNTIEYDGMTLQRVDRPT
VECAAALEKAPLATPLP
>BsucA01.g_01435
MKKIALGLMMLGLSGCVQVENYNEVVKTPPPAGIAGYWQSKGPQSELVSPEAIASLVVTP
AGDTLDCRQWQRVIALPGKLMRRDDTLYNVTNKLEVYKLSREGNTLEYAGMTLERVDRPT
TECADFLAKNPLETPLP
>BxeqA01.g_03519
MKKIAIAGALLALTGCVQVDNYQDVIKHPVPANLAGYWQSKGPQSSLVSPEAIATLVVTE
EGDTLDCRQWQRVIAVPGKIMLRSDSYYNVTRKLDIYPLDRDGATLEYDGMELQKVDRPT
VECADYLSKNPLESKLP
>BxfsA01.g_03420
MKKIAILAALMTLSGCVQVDRYEDVVKHPAPASLVGYWQSMGPQSAMVSPEAIATLVVTK
EGDTLDCRQWQRVIAVPGKIMLRSDDYYNVTSKRDVYSLDLDDGVLEYDGMELQRVDRPT
VECADYLGKNPLTSPLP
>BxftA01.g_01828
MKKIAIIGALLALTGCVQVDNYKDVVKHPAPSGLSGVWQSEGPQSAMVSPEAIATLVVTK
EGDTLDCRQWVSVHAVPGKLMLNKDDMYNVTEKRDVYLIERDGDRISYDRMTLKRVDHPT
QACADYLKKHPLVSAGK
>BxvaA01.g_00034
MKKWIVMTAAAVALSGCAQIPNYQSAVKTPPPAQLVGNWQTMGPQSGLVSPEAIASLIIT
EQGDTLDCRQWQRVIAKPGKVTRLNDSWINVNNQQRVMPLELEGTALHYDDLVLQKVSQP
TLACQQALEAQHKTPEVEEKPADENSESYPGQESEEPMF
>BxvpA01.g_02198
MKKWMLLSALALGGCAQITDYQQAVKTPAPANLQGNWQTFGPQSGLRSDKAIGSLIVNAS
GDTLDCRQWQRVIAKPGKLTQLNGDYVNVTRQLRVMPLEQEGSELHYDGLTLRKVERPTV
ECQQALQMAEQDAKVQVIQNIEPESLKTRITQATEAKPAAAQVEK
>BxzlA01.g_02253
MKKLAIAGALLVLAGCAEVDNYDAVVKTPAPAGLVGYWQTQGPQRKLVSPEAIASLVVTR
EGDTLDCRQWQRVIALPGKLTTMSGDLTNVTVRRELYGVEREGNTLEYDGMTLRRVAQPT
VACAAVLEKAPLPSPLP
>CbaqA01.g_02032
MKKLMLLTAWLALSGCVQVSDYNEVVKAPAPAGLAGYWQSQGPQSELVSPQAIASLVVTA
QGDTLDCRQWQRVIALPGKLMQRGGDLYNVTVKQEVYDLERAGDTLEYAGMTLKRVARPT
AECAEVLAKSPLATPLP
>CgwrA01.g_02490
MKSWMITGAAVLLSGCVQLTDYASAVKTPPPDALVGSWQTFGPQSGLVSDQATGSLMIDK
QGNTLDCRQWQRVIVKPGKVSQLEGKLVNVNNQLRVKPLKLEGSELHYDGLVMRKVSQPT
AACQQAWLQAEAAATGQTPAPAE
>ChklA01.g_00501
MNKWMLLSALVLSGCTQITDYSQAIKTPAPASLQGNWQTTGPQSGLISEQAIGSLIIDQS
GDTLDCRQWQRVIAKPGKLTIISKQYVNVNKQLRVMPLDVDGDILHYDGLTLHRVAQPTV
ECQQTLSAVAAQPDARVIQNIEPQILRATFARSKTTESP
>CmnqA01.g_00824
MKQGLLITGLLLLVGCTGITEYADVIPHPAPADVAGYWQSVGPQSELVSPEALATLVVMA
DGETLDCRQWQRVIAVPGKLTRKRQDEGWLNITEQQDIYPLALNNNQLAYGGMTLQRVSK
LTPECALALEQATEAQRTP
>CmskA01.g_04152
MKKLLLPLALVALSGCVQVDNYSEVIKHPAPAGLAGYWQSQGPQSEMVSPEAIASLVVTP
EGDTLECRQWQRLIALPGKLMQRSDSLYNVTIKREVYDVERQGDTLEYAGMTLRRVDRLT
DECADYLEKHPLGQPIDEQDAKAAIEATKPAATQSGGTLGLGGGSNSATTLSQSEGEEES
NAATVGP
>CndzA01.g_00278
MKKMVLAGALLALTGCVQVDSYSDVVKAPAPAGLEGYWQSAGPQSEMMSPDAIASLIVTK
EGDTLDCRQWQRVIVLPGKLMKRDDVIYNVTSALDVYPLEREGNTLRYDRMTLKRVDRLT
PECELAWKKASADKSGR
>CzejA01.g_02658
MKKLMVLCALALSGCAQITDYEQAVKTPAPATLQGNWQTNGPQHGLVSNDALASLVISPE
GDTLDCRQWQRVIAKPGKLTLFHDQYVNVNRQLRVMPLNVEGGVLHYDGLTLKRVDRLTV
ECQQALDAVASQPDAKVIQNIEPQILQATFAPSTQTTPAPQPETSPEPAQAGAK
>DawgA01.g_01427
MKKWMVLAALALSGCAQITSYEGAVKTPAPQELQGNWQTVGPQSKLISKQAMGSLIIGAQ
GDTLDCRQWQRVIAKPGKLTRLGDDWVNVTRQVRVMPITLQNGELRYDGLRMRKVDRPTV
ECQQALEEVAKRPNDAVIQNIQPQIMEPVSVPAQK
>DeacA01.g_00833
MKKWLLASMLLLSGCAQLTSYNQVVKTPDPSLVGVWKTVGPQKALRSPQARATLIISKDG
DTFDCRQWQRTIGKPGKLANIDNQQVVVNRLLRIQPLTLHGQKIHYDGLELNRVDAVDSD
CAAYLQYSQNHPSLDVVQSIVY
>DekdA01.g_03692
MKKQLIIGAMLALSGCVQVDDFTSVVKHPAPEGLAGNWQTVGPQSSLVSPEAIASLIITP
EGDTLDCRQWQRVIAVPGKLMPRGDDWYNVTQQRDIYRLERDGSQLEYDGMTLRRVDKPT
VECTQALAKKTVIGVKP
>DevtA01.g_01320
MKKIAIFGALLALTGCVQVDNYHDVVKAPAPAGLEGYWQSAGPQSAMVSPEAIATLVVTK
EGDTLDCRQWLRTIALPGKLMKHGDDIYNVTNKLDLYEIDRDGGHLKYDRMTLKRVDRPT
VECADYLQKNPLGSALPQ
>DlwjA01.g_02829
MDFNATMYFFFVYGLSMKKIAIIGALLALSGCVQVDSYKDVIKHPVPSHLAGYWQSKGPQ
GKLVSPEAIATLVVTKDGDTLDCRQWQRVIAVPGKIMLRSDKYYNVTSKLDIYPLHLDGM
TLEYDGMELQHVARPTVECADYLSKNPLESHHP
>DotaA01.g_00907
MKTRLLLPLFVLAGCSPITNYQTIVKTPAPQSLAGVWRTSGPQSGLVSKDAVGYLIIDQA
GNTLDCRQWQRVIAKPGKLSRIDDQWVNVNHQVRIMPLKREDGMLHYDRLTLVKVSSASE
ECQKALAEAKAQPHAETIQNIEINGQ
>DszyA01.g_01983
MKKVAIVGALLVLAGCAEVENYNDVVKTPAPAGLEGYWQSKGPQRKLVSPEAIASLVVTK
EGDTLDCRQWQRVIALPGKLTMLSDDLTNVTVKRELYEIERDGNTLEYDGMTLQRVARPT
PECAAALEKTPLPTPLPTPLP
>DtbyA01.g_00733
MKKIAIIGALLALSGCAQIDDYNNVVKAPAPAGLAGYWQSEGPQSAMISPEAIATLIITP
EGDTLDCRQWQRVIALPGKLMLRSDDLYNVTNRKDVYSIDREGERIDYDRMTLKRVERPT
QECADYLQKNPLLSPLP
>DtxdA01.g_01498
MKKIAILATVLALGGCVQVDNYQQVVKVPAPQGIAGYWQSTGPQSKLVSPEAIASLLVTP
EGDTLDCRQWQRVIAVPGKLMRRGDDLYNVTSKLEIYDISPDGASLDYAGMTLHKVDRLT
GECEDFLAKHPLASEVAP
>DtxtA01.g_02491
MKTLAMVAALVALSGCVQVDDYSAVVKAPAPADLAGNWQSKGPQSSLVSPEAIGSLVITP
EGDTLDCRQWQRVIAVPGKLMLRSGTLYNVTAKREIYEVERAGSTLEYDGMTLEKVDRPT
QECADYLATHPLNGVAP
>DueeA01.g_02372
MKRTPVMILLAAALSGCAGAPEYAKVVAAPAPQGYAGIWTSTSPQNALVSPDAVASLIIS
RSGTTLDCRSWQRTITRPGKLTLRDARLYNINEKNEVSALRLDSGVLHYGNLTLQRSTSP
TAECQPFISGQGDNWVFGAAAPVAKAAGTGARKAGVVR
>DuhuA01.g_02917
MKRTPVLLLLAAALSGCAGAPEYTQVVAAPAPPGYAGIWTSTTPQKALISPEAVASLIIS
RSGTTLDCRSWQRTIIRPGKLTARDARLYNINEKNELSALRLDRDVLHYGNLTLQRSASP
TAQCQPFISGQGDNWVFSAAAPTAKAPGSGAHKKTGVVR
>DuhvA01.g_02827
MKRTPVMILLAATLCGCAGATEYAKVVAAPAPQGYAGIWTSTTPQNALVSPDAVARLIIS
RSGTTLDCRSWQRTITRSGKLTSRDARLYNINEKNEVSALRLDRGVLHYGNLTLQRSALP
TAQCQPFISGQGDNWVFGAAAPAAKAPGTGARKKAGVVR
>DymkA01.g_01557
MKKVAFAGLLLALTGCAQIDNYEEVVKTPAPGDLVGYWQSSGPQSKLVSPEAIASLIVTR
EGDTLDCRQWQRVIALPGKLMKRSDDYYNVTNKLEVYNLERSGAELEYAGMTLHRVDRPT
QECADYLAKNPLSAQPVVTKPAAGKVESVKPKEKKNRVYR
>DzimA01.g_02203
MKKWMLLSVLALAGCVQITNYQQAVKLPAPAGIAGVWQTDGPQKGLISPQAMASLLISPQ
GDTLDCRQWQRVIAKPGKLAMVDDKMVNINRQLRAMHLKLVGDTLHYDGLTLKKVSQPTI
ECQKALAESESHPDQPVIQDIQPTLLLNHFANGEATPAS
>EaqvA01.g_01114
MKKLVMASTMLMLAGCVQVDNYNAVVKAPAPAQLAGYWQSKGPQSVMVSPEAIASLIITK
EGDTLDCRQWKRVTAVRGKLMQRDDDYYNVVANSKLAAYSLDIDDGILEYDRLELQRVDR
PTPECADAMAKNGLAE
>EilbA01.g_02658
MKKIAIIGALLALSGCVQVDNYQDVVKHPVPASLAGYWQTKGPQSKLVSPEAIASLVVTP
QGDTLDCRQWQRVIAVPGKVMLRSDDFYNVTSKLDIYSLERDGSLLEYDGMTLERVTRPT
VECADALEKAPLASQLP
>EnxfA01.g_03339
MKKLAMAGALLALAGCVQVDNYHNVVKAPAPAKLAGYWQSKGPQSVMVSPEAIASLIITK
DGDTLDCRQWQRVIAVPGKLMQRSDDYYNVTSKPDVYSLDLDGSTLEYDRMELQRVDRPT
QECADAMAKNNIKPLK
>EtevA01.g_03327
MKKLCVMLALLGLSGCVQVDNYHDVVKTPPPAGLDGYWQSAGPQSELVSPEAIASFIVTP
QGDTLDCRQWQRVIALPGKLMRRGDVLYNVTNTRDVYSVSRSGDTLEYAGMTLQRVERPT
DECADWLNQHPLIPSTSSNNLAQ
>EvyiA01.g_02941
MKKVAILGALLALTGCVQVENYQAVVKHPAPAGLAGYWQSNGPQRALVSPEAMASLIVTQ
DGDTLDCRQWQRVIAVPGKLMLSGDDLKNVTQKLEVYGVEREGNQLEYAGMTLTRVERPT
SECAEALTKNPLPSPLP
>EwboA01.g_01865
MKKLATVAALLVLSGCAQVNDYRQVVKAPAPSGLAGYWQSQGPQSALVSPEAIASLIVTE
QGDTLDCREWQRVIALPGKLTIDDGELVNVTEKLDVYPIERTHATLSYDGMTLQRVERPT
AACAQALAQQSLSSPLP
>EwcyA01.g_03505
MKKLAIAGALMLLAGCAEVENYNNVVKAPAPEWLAGYWQTKGPQRALVSPEAIGSLIVTK
QGDTLDCRQWQRVIALPGKLTLISDDLTNVTVKRELYEIERDGNTIEYDGMTMERVNRPT
AECAAVLEKAPLPTPLP
>ExkgA01.g_01452
MKKIALVVATLVMGGCAQIDNYKEVVKTPPPMGLEGVWQSQGPQSSLVSAEAIASVIITA
DGDTLDCRQWKRTIAVPGKLALISDDYTNITSKLEVYPIERSGETMEYDGMTLRRVDRPT
PECIIALSKQTFATDDMKDQAQQMEDTQDPDAASVVTEADLKAKAAADRAKAAAERAEAA
AQQAENPDAVNDDSNAVTPDTQPVAPAPADSSTVPETETAPTSESNTAPVSETPPTSESN
TVPETETAPTTDSTSTATTGTETSSAEGSNSNLTTTPAPDAEPVTTAAPGVISATPPGHM
LPPKGILTTPGSSGRMLDPAPTPAPATSAQ
>FfuzA01.g_03741
MKKLAIVAALLTLAGCAQITDYSTVVKAPAPEGLAGYWQTTGPQRALVSPEAMGSLVVTR
AGDTLDCRQWQRVIALPGKLTLRDNEVYNVTNKLDVYAVERKGDSLEYDGMTLHRVERPT
VECAAALAKTPLASVLP
>FfvtA01.g_03877
MKKRVIIGAAMLLSGCVQVDNYDAVVKQPAPMGLAGYWQSTGPQSSLVSPEAIASLIVTQ
QGDTLDCRQWQRVIAVPGKLMRDGDKLYNVTQKRDVYRLEREGNTIEFDGLTLQRVNKPT
VECQDALMKAGLHVTK
>FgcgA01.g_02797
MKKIAIMAGLLALTGCVQVDRYQDVVKHPVPAELAGYWQSKGPQSSLVSPEAIATLVVTQ
EGDTLDCRQWQRVVAVPGKIMLRSDDFYNVTRKLDIYPLEREGSAIEYDGMILQRVDHPT
VECATYLSKNPLESKLP
>FgdgA01.g_02416
MKKIAVAGVLLALAGCAQVDNYQEVVKHPAPAELTGYWQSKGPQSKMVSPEAIATLVVTK
DGDTLDCRQWQRVVAVPGKVMMRSGDFYNVTRKLDIYALEHEGSRLEYDGMELQRVDRPT
VECAAYLTKHPLESTLP
>FgwwA01.g_01687
MKKITLLPAIAALLLAGCVQVDDYAKVVKAPAPQWLAGYWQSAGPQSKMVSPEAIASLVV
TKDGDTLDCRQWQRVIAVPGKLMQRGDSLYNVTQKRDVYSVELDGETLDYAGMTLKRVAQ
PTVECQAAMAKYEQFSVVQPN
>FhslA01.g_02496
MKKWMLLGALALTGCAQIDQYQQAVKTPAPANLQGYWQTTGPQRGLISDRAMGSLIITAE
GDTLDCRQWQRVIAKPGKLTLLNGEYVNVNKQLRVMPLALEGNELHYDKLTLKKVEQPTI
ECQQALEQVALQPDAAVIQNIEPHNMRAVFATQPAAGQP
>FkusA01.g_02541
MKKVAIFSALLALTGCAQIDNYNEVVKHPAPADLVGYWQSAGPQGKLVSPEAIASLVVTP
AGDTLDCRQWQRVIALPGKLTLRGDDFYNVTQKVEVYSVERDGALLEYAGMTLKRVDRPT
AECAEVLAKSPLPTPLP
>FkvwA01.g_00665
MKKLAMVAALMTLAGCVQVDNYKDVVKVPAPEGLVGYWQTKGPQRSLVSPEAIGSLIVTR
DGDTLDCRQWQRTIAVPGKLMLRGDDLYNVTEKRDVYSVDREDGTLEYDGMTLQRVDRPT
IECIAALEKKPLASALPTELPAMQQETSSSSVPADIVPIN
>FobeA01.g_01735
MKRTPVMILLAAALSGCAGAPEYVKVVAAPAPQGYSGIWTSTSPQKALVSPEAVASLIIS
RSGNTLDCRSWQRTIIRPGKLTTRDARLYNINEKNEVSALRLDHDVLHYGGLTLQRSTSP
TEQCQPFIAGQGDNWVFSAAEPTAKAPGTGTRKKAGVVR
>FpilA01.g_00012
MKKVLMVLVLLGLSGCVQVDKYSEVVKMPAPPGLAGYWQTQGPQNKLVSPQAIASLIVTP
QGDTLDCRQWQRVIALPGKLMARGAREYNVTVKREVYALERDADTLKYAGMTLERVARPT
AECAAWLEKHPLQAAATNSSAAGGAAVVGTDGPPAQNSPERKPVATQGP
