# Supplementary material for: Structural basis of lipopolysaccharide assembly by the outer membrane translocon holo-complex
Source: Nat Commun. 2025 Nov 24;16:10404. doi: 10.1038/s41467-025-65370-2 (PMC12644819; doi:10.1038/s41467-025-65370-2)
Supplement: Supplementary file 7 — Source Data [file 41467_2025_65370_MOESM7_ESM.xlsx]

## Sheet: GTDB_EnterobacteralesMetadata 
accession	#Code	ambiguous_bases	checkm_completeness	checkm_contamination	checkm_marker_count	checkm_marker_lineage	checkm_marker_set_count	checkm_strain_heterogeneity	coding_bases	coding_density	contig_count	gc_count	gc_percentage	genome_size	gtdb_genome_representative	gtdb_representative	gtdb_taxonomy	gtdb_type_designation_ncbi_taxa	gtdb_type_designation_ncbi_taxa_sources	gtdb_type_species_of_genus	l50_contigs	l50_scaffolds	longest_contig	longest_scaffold	lsu_23s_contig_len	lsu_23s_count	lsu_23s_length	lsu_23s_query_id	lsu_5s_contig_len	lsu_5s_count	lsu_5s_length	lsu_5s_query_id	lsu_silva_23s_blast_align_len	lsu_silva_23s_blast_bitscore	lsu_silva_23s_blast_evalue	lsu_silva_23s_blast_perc_identity	lsu_silva_23s_blast_subject_id	lsu_silva_23s_taxonomy	mean_contig_length	mean_scaffold_length	mimag_high_quality	mimag_low_quality	mimag_medium_quality	n50_contigs	n50_scaffolds	ncbi_assembly_level	ncbi_assembly_name	ncbi_assembly_type	ncbi_bioproject
GB_GCA_000008885.1	EnhrA	0	100	0	134	k__Bacteria (UID2495)	80	0	617456	87.8310791972734	2	158001	22.4751210519428	703004	GB_GCA_000008885.1	t	d__Bacteria;p__Pseudomonadota;c__Gammaproteobacteria;o__Enterobacterales;f__Enterobacteriaceae;g__Wigglesworthia;s__Wigglesworthia glossinidia_A	not type material	none	f	1	1	697724	697724	697724	2	2918	BA000021.3	697724	2	102	BA000021.3	2918	5389	0	100	BA000021.681000.683921	Bacteria;Proteobacteria;Gammaproteobacteria;Enterobacterales;Morganellaceae;Wigglesworthia;Wigglesworthia glossinidia endosymbiont of Glossina brevipalpis	351502	351502	t	f	f	697724	697724	Complete Genome	ASM888v1	na	PRJNA274
GB_GCA_000013185.1	BiqxA	29	100	0	136	k__Bacteria (UID2495)	80	0	594554	86.6451761455215	1	228055	33.236174972492	686194	GB_GCA_000013185.1	t	d__Bacteria;p__Pseudomonadota;c__Gammaproteobacteria;o__Enterobacterales;f__Enterobacteriaceae;g__Baumannia;s__Baumannia cicadellinicola	not type material	none	f	1	1	686194	686194	686194	2	2891	CP000238.1	686194	2	89	CP000238.1	2891	5339	0	100	CP000238.172572.175473	Bacteria;Proteobacteria;Gammaproteobacteria;Enterobacterales;Morganellaceae;Candidatus Baumannia;Baumannia cicadellinicola str. Hc (Homalodisca coagulata)	686194	686194	t	f	f	686194	686194	Complete Genome	ASM1318v1	na	PRJNA12513
GB_GCA_000147015.1	EocbA	0	57.83	0	126	k__Bacteria (UID2495)	71	0	191315	91.7296369459734	1	28237	13.5387698739955	208564	GB_GCA_000147015.1	t	d__Bacteria;p__Pseudomonadota;c__Gammaproteobacteria;o__Enterobacterales;f__Enterobacteriaceae;g__Zinderia;s__Zinderia insecticola	type strain of species	LPSN	f	1	1	208564	208564	208564	1	2878	CP002161.1	none	0	none	none	2878	5315	0	100	CP002161.6931.9818	Bacteria;Proteobacteria;Gammaproteobacteria;Burkholderiales;Oxalobacteraceae;Candidatus Zinderia;Candidatus Zinderia insecticola CARI	208564	208564	f	f	t	208564	208564	Complete Genome	ASM14701v1	na	PRJNA51243
GB_GCA_000238975.1	FnwjA	0	73.61	0.15	546	f__Enterobacteriaceae (UID5066)	224	0	698609	39.6314313025276	1	515190	29.2262439973564	1762765	GB_GCA_000238975.1	t	d__Bacteria;p__Pseudomonadota;c__Gammaproteobacteria;o__Enterobacterales;f__Enterobacteriaceae;g__Serratia_D;s__Serratia_D symbiotica_A	not type material	none	f	1	1	1762765	1762765	1762765	2	2899	CP002295.1	1762765	1	112	CP002295.1	2899	5354	0	100	CP002295.1753256.1756180	Bacteria;Proteobacteria;Gammaproteobacteria;Enterobacterales;Morganellaceae;[Serratia] symbiotica group;Serratia symbiotica str. 'Cinara cedri'	1762765	1762765	f	f	t	1762765	1762765	Complete Genome	ASM23897v1	na	PRJNA32211
GB_GCA_000307305.1	BhheA	0	99.81	0	277	c__Gammaproteobacteria (UID4387)	177	0	3162881	82.6450386157337	275	1715680	45.8879926223166	3827067	GB_GCA_000307305.1	t	d__Bacteria;p__Pseudomonadota;c__Gammaproteobacteria;o__Enterobacterales;f__Enterobacteriaceae;g__B14;s__B14 sp000307305	not type material	none	f	9	1	415068	1933359	3182	1	2904	DF158895.1	3182	2	111	DF158895.1	2904	5363	0	100	BAGV01000115.35.2939	Bacteria;Proteobacteria;Gammaproteobacteria;Enterobacterales;Hafniaceae;Enterobacteriaceae bacterium B14	13595	21994	t	f	f	105738	1933359	Scaffold	ASM30730v1	na	PRJDB196
GB_GCA_000814905.1	FfvtA	2	99.21	0.38	1162	f__Enterobacteriaceae (UID5121)	336	0	3999413	87.3528189288143	54	2455182	53.6246600110037	4578459	GB_GCA_000814905.1	t	d__Bacteria;p__Pseudomonadota;c__Gammaproteobacteria;o__Enterobacterales;f__Enterobacteriaceae;g__Kosakonia;s__Kosakonia sp000814905	not type material	none	f	11	11	298569	298569	4844	1	2904	JXAG01000010.1	196565	4	111	JXAG01000036.1	2776	5127	0	100	JXAG01000010.142.2917	Bacteria;Proteobacteria;Gammaproteobacteria;Enterobacterales;Enterobacteriaceae;Enterobacter;Enterobacter sp. Bisph1	84786	84786	t	f	f	174539	174539	Contig	ASM81490v1	na	PRJNA270812
GB_GCA_001242845.1	EnhqA	0	91.67	0	136	k__Bacteria (UID2495)	80	0	372138	69.8609306831067	1	124703	23.4103145579743	532684	GB_GCA_001242845.1	t	d__Bacteria;p__Pseudomonadota;c__Gammaproteobacteria;o__Enterobacterales;f__Enterobacteriaceae;g__Westeberhardia;s__Westeberhardia cardiocondylae_A	not type material	none	f	1	1	532684	532684	532684	1	2993	LN774881.1	532684	1	108	LN774881.1	2993	5528	0	100	LN774881.50928.53940	Bacteria;Proteobacteria;Gammaproteobacteria;Enterobacterales;Morganellaceae;Candidatus Westeberhardia;Candidatus Westeberhardia cardiocondylae	532684	532684	t	f	f	532684	532684	Chromosome	Wobs_v01	na	PRJEB8217
GB_GCA_001457715.1	DhcjA	0	97.5	0	136	k__Bacteria (UID2495)	80	0	642141	76.0993767620781	4	201923	23.9296579005687	843819	GB_GCA_001457715.1	t	d__Bacteria;p__Pseudomonadota;c__Gammaproteobacteria;o__Enterobacterales;f__Enterobacteriaceae;g__Providencia_A;s__Providencia_A siddallii	type strain of species	LPSN	f	2	2	396402	396402	396402	1	2946	CVRF01000003.1	396402	1	110	CVRF01000003.1	2946	5441	0	100	CVRF01000003.247213.250162	Bacteria;Proteobacteria;Gammaproteobacteria;Enterobacterales;Morganellaceae;Providencia;Candidatus Providencia siddallii	210954	210954	t	f	f	264944	264944	Contig	PsisOffGC1.1	na	PRJEB6644
GB_GCA_001722135.1	FktkA	0	100	0	312	c__Gammaproteobacteria (UID4442)	185	0	3589594	85.5258828448792	90	1613078	38.4332935835228	4197085	GB_GCA_001722135.1	t	d__Bacteria;p__Pseudomonadota;c__Gammaproteobacteria;o__Enterobacterales;f__Enterobacteriaceae;g__Proteus;s__Proteus sp001722135	not type material	none	f	7	7	514164	514164	2681	2	2609	MECU01000036.1	4684	5	374	MECU01000031.1	2609	4819	0	100	MECU01000036.46.2681	Bacteria;Proteobacteria;Gammaproteobacteria;Enterobacterales;Morganellaceae;Proteus;Shigella sp. FC130	46634	46634	t	f	f	174856	174856	Scaffold	ASM172213v1	na	PRJNA339977
GB_GCA_002074035.1	DojnA	4	89.89	7.5	136	k__Bacteria (UID2495)	80	100	447661	83.7765813107864	2	133935	25.0651730055563	534351	GB_GCA_002074035.1	t	d__Bacteria;p__Pseudomonadota;c__Gammaproteobacteria;o__Enterobacterales;f__Enterobacteriaceae;g__GBBU;s__GBBU sp002074035	not type material	none	f	1	1	528700	528700	528700	2	2919	CP012849.1	none	0	none	none	2919	5391	0	100	CP012849.49.2982	Bacteria;Proteobacteria;Gammaproteobacteria;Enterobacterales;Morganellaceae;Candidatus Riesia;Candidatus Riesia sp. GBBU	267175	267175	f	f	t	528700	528700	Complete Genome	ASM207403v1	na	PRJNA295781
GB_GCA_002837195.1	BadoA	0	100	0.33	876	f__Enterobacteriaceae (UID5054)	305	0	3986963	88.9268832232201	35	2364212	52.747687196781	4483417	GB_GCA_002837195.1	t	d__Bacteria;p__Pseudomonadota;c__Gammaproteobacteria;o__Enterobacterales;f__Enterobacteriaceae;g__1-19;s__1-19 sp002837195	not type material	none	f	5	4	896086	896086	4992	1	2906	KZ478080.1	285486	3	355	KZ478065.1	2911	4913	0	97.183	MLFR01000059.135.3071	Bacteria;Proteobacteria;Gammaproteobacteria;Enterobacterales;Erwiniaceae;Pantoea;Pantoea rwandensis	128060	172439	t	f	f	296049	455206	Scaffold	ASM283719v1	na	PRJNA396688
GB_GCA_003315335.1	FkvwA	11	100	0.25	1005	f__Enterobacteriaceae (UID5103)	324	0	4563067	88.5048390857078	54	2733075	53.0160925515695	5155726	GB_GCA_003315335.1	t	d__Bacteria;p__Pseudomonadota;c__Gammaproteobacteria;o__Enterobacterales;f__Enterobacteriaceae;g__Pseudocitrobacter;s__Pseudocitrobacter faecalis	type strain of species	LPSN	t	5	5	980493	980493	4757	1	2902	QNRL01000033.1	285979	6	497	QNRL01000009.1	2902	5169	0	98.828	CP003938.4502221.4505122	Bacteria;Proteobacteria;Gammaproteobacteria;Enterobacterales;Enterobacteriaceae;uncultured;Enterobacteriaceae bacterium strain FGI 57	95466	105218	t	f	f	391833	426141	Scaffold	ASM331533v1	na	PRJNA463351
GB_GCA_013285385.1	CzejA	0	99.95	0.69	876	f__Enterobacteriaceae (UID5054)	305	0	4150646	88.2059950340316	2	2453399	52.1375467844037	4705628	GB_GCA_013285385.1	t	d__Bacteria;p__Pseudomonadota;c__Gammaproteobacteria;o__Enterobacterales;f__Enterobacteriaceae;g__PD-1;s__PD-1 sp013285385	not type material	none	f	1	1	4617009	4617009	4617009	7	2988	CP054212.1-#5	4617009	7	366	CP054212.1	3001	4689	0	95.002	CP022116.471918.474931	Bacteria;Proteobacteria;Gammaproteobacteria;Enterobacterales;Enterobacteriaceae;Salmonella;Salmonella enterica subsp. enterica serovar Ouakam str. SA20034636	2352814	2352814	t	f	f	4617009	4617009	Complete Genome	ASM1328538v1	na	PRJNA634160
GB_GCA_015134355.1	DvubA	0	86.62	0	126	k__Bacteria (UID2495)	71	0	244438	91.0346317283091	2	40871	15.2213503357404	268511	GB_GCA_015134355.1	t	d__Bacteria;p__Pseudomonadota;c__Gammaproteobacteria;o__Enterobacterales;f__Enterobacteriaceae;g__Stammera;s__Stammera capleta_L	not type material	none	f	1	1	262947	262947	262947	1	2916	CP043978.1	262947	1	102	CP043978.1	2919	5031	0	97.807	CP024013.86157.89078	Bacteria;Proteobacteria;Gammaproteobacteria;Enterobacterales;Morganellaceae;Candidatus Purcelliella;Enterobacteriaceae bacterium NZ1215	134255	134255	f	f	t	262947	262947	Complete Genome	ASM1513435v1	na	PRJNA561424
GB_GCA_015548865.1	FpehA	0	99.65	0.76	876	f__Enterobacteriaceae (UID5054)	305	0	4653403	86.3598993687161	72	2716031	50.4141486175804	5388384	GB_GCA_015548865.1	t	d__Bacteria;p__Pseudomonadota;c__Gammaproteobacteria;o__Enterobacterales;f__Enterobacteriaceae;g__Symbiopectobacterium;s__Symbiopectobacterium marcescens_A	not type material	none	f	13	11	310991	383841	5186	1	2904	JADMXW010000049.1	194899	2	111	JADMXW010000009.1	2909	4687	0	95.806	LUTQ01000100.12.2947	Bacteria;Proteobacteria;Gammaproteobacteria;Enterobacterales;Pectobacteriaceae;Lonsdalea;Lonsdalea iberica	74825	84193	t	f	f	154596	187763	Scaffold	ASM1554886v1	na	PRJNA637878
GB_GCA_015655145.1	ChklA	0	95.32	0.41	876	f__Enterobacteriaceae (UID5054)	305	20	3603237	86.2885848405502	156	2127601	50.9507643808441	4175798	GB_GCA_015655145.1	t	d__Bacteria;p__Pseudomonadota;c__Gammaproteobacteria;o__Enterobacterales;f__Enterobacteriaceae;g__JAATFO01;s__JAATFO01 sp015655145	not type material	none	f	33	33	120520	120520	none	0	none	none	5393	1	111	JAATFO010000046.1	none	none	none	none	none	none	26767	26767	f	f	t	44575	44575	Contig	ASM1565514v1	na	PRJNA603240
GB_GCA_016618195.1	DhcgA	0	100	0.54	312	c__Gammaproteobacteria (UID4442)	185	0	3646080	83.9652079394432	1	1744845	40.1818592151291	4342370	GB_GCA_016618195.1	t	d__Bacteria;p__Pseudomonadota;c__Gammaproteobacteria;o__Enterobacterales;f__Enterobacteriaceae;g__Providencia_C;s__Providencia_C manganoxydans	type strain of species	LPSN	f	1	1	4342370	4342370	4342370	7	2901	CP067099.1	4342370	7	375	CP067099.1-#7	2903	5158	0	98.725	AJSB01000009.192797.195702	Bacteria;Proteobacteria;Gammaproteobacteria;Enterobacterales;Morganellaceae;Providencia;Providencia rettgeri Dmel1	4342370	4342370	t	f	f	4342370	4342370	Complete Genome	ASM1661819v1	na	PRJNA689887
GB_GCA_016632365.1	FpilA	52	99.75	0.3	876	f__Enterobacteriaceae (UID5054)	305	0	3347980	83.9875773904492	213	2141584	53.7279028675751	3986280	GB_GCA_016632365.1	t	d__Bacteria;p__Pseudomonadota;c__Gammaproteobacteria;o__Enterobacterales;f__Enterobacteriaceae;g__Tenebrionibacter;s__Tenebrionibacter intestinalis	type strain of species	LPSN	t	19	19	211581	211581	3550	1	3220	JAEPBH010000086.1	none	0	none	none	1885	3040	0	95.862	FN543502.4212114.4215101	Bacteria;Proteobacteria;Gammaproteobacteria;Enterobacterales;Enterobacteriaceae;Citrobacter;Citrobacter rodentium ICC168	18713	18892	f	f	t	78008	78008	Scaffold	ASM1663236v1	na	PRJNA690076
GB_GCA_016642085.1	EljdA	0	100	2.5	136	k__Bacteria (UID2495)	80	100	688478	81.6449038788794	30	214682	25.4586076164026	843259	GB_GCA_016642085.1	t	d__Bacteria;p__Pseudomonadota;c__Gammaproteobacteria;o__Enterobacterales;f__Enterobacteriaceae;g__VOQV01;s__VOQV01 sp016642085	not type material	none	f	5	5	140201	140201	1650	4	1570	VOQV01000023.1	38027	3	105	VOQV01000009.1	1568	2108	0	91.008	MIEI01000157.13.2945	Bacteria;Proteobacteria;Gammaproteobacteria;Enterobacterales;Erwiniaceae;Pantoea;Pantoea brenneri	28108	28108	f	f	t	70612	70612	Scaffold	ASM1664208v1	na	PRJNA413893
GB_GCA_019880405.1	FkusA	0	98.11	0.2	1173	f__Enterobacteriaceae (UID5124)	336	0	3783783	88.8454732701611	1	2402768	56.4184204322496	4258836	GB_GCA_019880405.1	t	d__Bacteria;p__Pseudomonadota;c__Gammaproteobacteria;o__Enterobacterales;f__Enterobacteriaceae;g__Pseudescherichia;s__Pseudescherichia sp002298805	not type material	none	f	1	1	4258836	4258836	4258836	7	2905	CP082269.1	4258836	7	357	CP082269.1	2907	4992	0	97.695	CP019445.924744.927671	Bacteria;Proteobacteria;Gammaproteobacteria;Enterobacterales;Enterobacteriaceae;Kosakonia;Kosakonia cowanii	4258836	4258836	t	f	f	4258836	4258836	Complete Genome	ASM1988040v1	na	PRJNA755158
GB_GCA_020541205.1	EyobA	0	81.24	0	312	c__Gammaproteobacteria (UID4442)	185	0	688099	33.824022415022	3	523416	25.7342063226334	2034350	GB_GCA_020541205.1	t	d__Bacteria;p__Pseudomonadota;c__Gammaproteobacteria;o__Enterobacterales;f__Enterobacteriaceae;g__Hartigia;s__Hartigia pinicola	not type material	none	f	1	1	1739588	2034350	2034350	2	1973	CP048208.1	2034350	1	111	CP048208.1	1977	2942	0	93.576	AKKL01000059.178.3085	Bacteria;Proteobacteria;Gammaproteobacteria;Enterobacterales;Morganellaceae;Providencia;Providencia burhodogranariea DSM 19968	677977	2034350	f	f	t	1739588	2034350	Chromosome	ASM2054120v1	na	PRJNA580264
GB_GCA_020541285.1	EyaaA	0	60.65	0	546	f__Enterobacteriaceae (UID5066)	224	0	616157	43.5998497037593	1	480666	34.0123789191832	1413209	GB_GCA_020541285.1	t	d__Bacteria;p__Pseudomonadota;c__Gammaproteobacteria;o__Enterobacterales;f__Enterobacteriaceae;g__Gillettellia;s__Gillettellia cooleyia	not type material	none	f	1	1	1413209	1413209	1413209	1	2903	CP047043.1	1413209	1	111	CP047043.1	2908	4292	0	93.363	LT906479.4781937.4784842	Bacteria;Proteobacteria;Gammaproteobacteria;Enterobacterales;Yersiniaceae;Serratia;Serratia ficaria	1413209	1413209	f	f	t	1413209	1413209	Complete Genome	ASM2054128v1	na	PRJNA588075
GB_GCA_020541345.1	EvuoA	0	95.83	0	136	k__Bacteria (UID2495)	80	0	448267	45.7201634338238	1	193123	19.6972231344943	980458	GB_GCA_020541345.1	t	d__Bacteria;p__Pseudomonadota;c__Gammaproteobacteria;o__Enterobacterales;f__Enterobacteriaceae;g__Ecksteinia;s__Ecksteinia adelgidicola	not type material	none	f	1	1	980458	980458	980458	1	2910	CP045239.1	980458	1	109	CP045239.1	2918	3760	0	90.13	CP002295.1753256.1756180	Bacteria;Proteobacteria;Gammaproteobacteria;Enterobacterales;Morganellaceae;[Serratia] symbiotica group;Serratia symbiotica str. 'Cinara cedri'	980458	980458	t	f	f	980458	980458	Complete Genome	ASM2054134v1	na	PRJNA574620
GB_GCA_021307345.1	EwcyA	0	100	0.04	1173	f__Enterobacteriaceae (UID5124)	336	0	3899132	87.8475708118923	1	2245878	50.5997044059732	4438520	GB_GCA_021307345.1	t	d__Bacteria;p__Pseudomonadota;c__Gammaproteobacteria;o__Enterobacterales;f__Enterobacteriaceae;g__Escherichia;s__Escherichia ruysiae	not type material	none	f	1	1	4438520	4438520	4438520	7	2900	CP089930.1-#2	4438520	7	356	CP089930.1-#7	2900	5321	0	99.793	MOHZ01000087.199.3121	Bacteria;Proteobacteria;Gammaproteobacteria;Enterobacterales;Enterobacteriaceae;Escherichia-Shigella;Escherichia coli	4438520	4438520	t	f	f	4438520	4438520	Complete Genome	ASM2130734v1	na	PRJNA789351
GB_GCA_024349725.1	EuatA	0	70.79	0	312	c__Gammaproteobacteria (UID4442)	185	0	517288	60.6327851289751	1	157992	18.5186878259249	853149	GB_GCA_024349725.1	t	d__Bacteria;p__Pseudomonadota;c__Gammaproteobacteria;o__Enterobacterales;f__Enterobacteriaceae;g__CjNOSY1;s__CjNOSY1 sp024349725	not type material	none	f	1	1	853149	853149	853149	1	2991	AP026064.1	853149	1	111	AP026064.1	2376	3299	0	91.919	CP013920.589156.592058	Bacteria;Proteobacteria;Gammaproteobacteria;Enterobacterales;Morganellaceae;Arsenophonus;Candidatus Arsenophonus lipoptenae	853149	853149	f	f	t	853149	853149	Complete Genome	Arsenophonus sp. (Ceratovacuna japonica) strain CjNOSY1 v. 1.0	na	PRJDB13695
GB_GCA_024648745.1	FbveA	0	98.77	0	137	k__Bacteria (UID2495)	81	0	758778	65.7885929607286	7	516562	44.7876548305036	1153358	GB_GCA_024648745.1	t	d__Bacteria;p__Pseudomonadota;c__Gammaproteobacteria;o__Enterobacterales;f__Enterobacteriaceae;g__JAHCVB01;s__JAHCVB01 sp024648745	not type material	none	f	2	2	483055	483055	1676	2	1477	JAHCVB010000007.1	483055	1	101	JAHCVB010000001.1	1181	1866	0	95.258	CP006569.4697084.4700096	Bacteria;Proteobacteria;Gammaproteobacteria;Enterobacterales;Pectobacteriaceae;Sodalis;Sodalis praecaptivus	164765	164765	f	f	t	376168	376168	Contig	ASM2464874v1	na	PRJNA639935
GB_GCA_024748595.1	EwivA	0	97.53	0	137	k__Bacteria (UID2495)	81	0	782893	56.9252526721443	1	559062	40.6501854140915	1375300	GB_GCA_024748595.1	t	d__Bacteria;p__Pseudomonadota;c__Gammaproteobacteria;o__Enterobacterales;f__Enterobacteriaceae;g__FFU;s__FFU sp024748595	not type material	none	f	1	1	1375300	1375300	1375300	1	2920	CP072944.1	1375300	1	111	CP072944.1	2923	4444	0	94.218	CP006569.4487556.4490472	Bacteria;Proteobacteria;Gammaproteobacteria;Enterobacterales;Pectobacteriaceae;Sodalis;Sodalis praecaptivus	1375300	1375300	t	f	f	1375300	1375300	Complete Genome	ASM2474859v1	na	PRJNA639935
GB_GCA_900016775.1	DtstA	0	93.33	0	136	k__Bacteria (UID2495)	80	0	503135	77.3676530061493	1	135724	20.8704370330162	650317	GB_GCA_900016775.1	t	d__Bacteria;p__Pseudomonadota;c__Gammaproteobacteria;o__Enterobacterales;f__Enterobacteriaceae;g__Serratia_C;s__Serratia_C symbiotica_A	not type material	none	f	1	1	650317	650317	650317	1	2915	LN890288.1	650317	1	112	LN890288.1	2915	5384	0	100	LN890288.587244.590162	Bacteria;Proteobacteria;Gammaproteobacteria;Enterobacterales;Morganellaceae;[Serratia] symbiotica group;Serratia symbiotica	650317	650317	t	f	f	650317	650317	Complete Genome	STsPazieg1.0	na	PRJEB10876
GB_GCA_900112785.1	DekdA	0	99.17	1.23	1005	f__Enterobacteriaceae (UID5103)	324	8.33	4662684	88.236048846306	44	2778012	52.5746915082588	5284330	GB_GCA_900112785.1	t	d__Bacteria;p__Pseudomonadota;c__Gammaproteobacteria;o__Enterobacterales;f__Enterobacteriaceae;g__Phytobacter;s__Phytobacter palmae	type strain of species	LPSN	f	7	6	596897	600504	428435	1	298	FONB01000003.1	428435	7	354	FONB01000003.1	298	545	8.34e-154	99.664	CP025757.2810254.2813180	Bacteria;Proteobacteria;Gammaproteobacteria;Enterobacterales;Enterobacteriaceae;Citrobacter;Citrobacter freundii complex sp. CFNIH2	120089	128886	f	f	t	303589	371125	Scaffold	IMG-taxon 2651870173 annotated assembly	na	PRJEB17238
GB_GCA_900155695.1	DtsvA	0	67.33	0	546	f__Enterobacteriaceae (UID5066)	224	0	643872	55.5088866359066	5	373052	32.1612077824447	1159944	GB_GCA_900155695.1	t	d__Bacteria;p__Pseudomonadota;c__Gammaproteobacteria;o__Enterobacterales;f__Enterobacteriaceae;g__Serratia_E;s__Serratia_E symbiotica_A	not type material	none	f	1	1	964608	964608	964608	2	257	FUHL01000001.1	964608	2	111	FUHL01000001.1	257	392	9.76e-108	94.163	CCES01000003.185490.188397	Bacteria;Proteobacteria;Gammaproteobacteria;Enterobacterales;Yersiniaceae;Serratia;Serratia symbiotica	231988	231988	f	f	t	964608	964608	Contig	SeCifornacula_v1.1	na	PRJEB15400
GB_GCA_900380265.1	FnwlA	0	70.44	0.3	546	f__Enterobacteriaceae (UID5066)	224	0	804948	33.0328178649736	2	981071	40.2604139094793	2436813	GB_GCA_900380265.1	t	d__Bacteria;p__Pseudomonadota;c__Gammaproteobacteria;o__Enterobacterales;f__Enterobacteriaceae;g__Serratia_H;s__Serratia_H symbiotica_A	not type material	none	f	1	1	2414146	2414146	2414146	5	2901	LR025083.1	2414146	1	111	LR025083.1	2901	5358	0	100	LR025083.1943071.1945974	Bacteria;Proteobacteria;Gammaproteobacteria;Enterobacterales;Yersiniaceae;Serratia;Serratia symbiotica	1218406	1218406	f	f	t	2414146	2414146	Complete Genome	SeCistrobi3249_v1.0	na	PRJEB15507
GB_GCA_900446925.1	BqtqA	0	91.45	0.4	1173	f__Enterobacteriaceae (UID5124)	336	0	3861114	82.8306079342558	11	2508114	53.8053544620589	4661458	GB_GCA_900446925.1	t	d__Bacteria;p__Pseudomonadota;c__Gammaproteobacteria;o__Enterobacterales;f__Enterobacteriaceae;g__Citrobacter_B;s__Citrobacter_B koseri	type strain of species	LPSN	f	3	3	935844	935844	79265	8	2914	UAVY01000006.1-#2	580603	7	357	UAVY01000007.1	2913	5273	0	99.416	CP026697.1318612.1321537	Bacteria;Proteobacteria;Gammaproteobacteria;Enterobacterales;Enterobacteriaceae;Citrobacter;Citrobacter koseri	423768	423768	t	f	f	635403	635403	Contig	31340_G02	na	PRJEB6403
GB_GCA_902706205.1	DtbyA	0	100	0.48	1005	f__Enterobacteriaceae (UID5103)	324	0	4713460	88.6391596782147	95	2842338	53.4517004157153	5317582	GB_GCA_902706205.1	t	d__Bacteria;p__Pseudomonadota;c__Gammaproteobacteria;o__Enterobacterales;f__Enterobacteriaceae;g__Scandinavium;s__Scandinavium sp902706205	not type material	none	f	5	5	799419	799419	3273	1	2903	CACSKA010000033.1	299599	7	353	CACSKA010000008.1	2907	4996	0	97.73	CP030874.4355201.4358132	Bacteria;Proteobacteria;Gammaproteobacteria;Enterobacterales;Enterobacteriaceae;Raoultella;Raoultella sp. X13	55974	55974	t	f	f	420564	420564	Contig	n18061v0.1	na	PRJEB34793
GB_GCA_945271245.1	EtevA	0	97.54	0.26	876	f__Enterobacteriaceae (UID5054)	305	0	3473033	83.6295858580897	235	2145384	51.6601988597781	4152876	GB_GCA_945271245.1	t	d__Bacteria;p__Pseudomonadota;c__Gammaproteobacteria;o__Enterobacterales;f__Enterobacteriaceae;g__CALYPF01;s__CALYPF01 sp945271245	not type material	none	f	62	62	64306	64306	none	0	none	none	none	0	none	none	none	none	none	none	none	none	17671	17671	f	f	t	24698	24698	Contig	SRR11267054_bin.5_metawrap_v1.3.0_MAG	na	PRJEB52681
GB_GCA_945288535.1	EteyA	0	96.05	0	277	c__Gammaproteobacteria (UID4387)	177	0	1972837	78.2423794628711	29	859899	34.1034479066154	2521443	GB_GCA_945288535.1	t	d__Bacteria;p__Pseudomonadota;c__Gammaproteobacteria;o__Enterobacterales;f__Enterobacteriaceae;g__CALYQQ01;s__CALYQQ01 sp945288535	not type material	none	f	8	8	193712	193712	none	0	none	none	28887	1	100	CALYQQ010000022.1	none	none	none	none	none	none	86946	86946	f	f	t	133498	133498	Contig	SRR11267070_bin.21_metawrap_v1.3.0_MAG	na	PRJEB52681
RS_GCF_000006945.2	DszyA	0	100	0.04	1169	f__Enterobacteriaceae (UID5139)	340	0	4316092	87.1694231692438	2	2586547	52.2388795211358	4951383	RS_GCF_000006945.2	t	d__Bacteria;p__Pseudomonadota;c__Gammaproteobacteria;o__Enterobacterales;f__Enterobacteriaceae;g__Salmonella;s__Salmonella enterica	type strain of species	LPSN	t	1	1	4857450	4857450	4857450	7	3088	NC_003197.2-#2	4857450	7	356	NC_003197.2-#7	3088	5703	0	100	CP028199.4046302.4049413	Bacteria;Proteobacteria;Gammaproteobacteria;Enterobacterales;Enterobacteriaceae;Salmonella;Salmonella enterica subsp. enterica serovar Typhimurium	2475691	2475691	t	f	f	4857450	4857450	Complete Genome	ASM694v2	na	PRJNA57799
RS_GCF_000009605.1	BkouA	0	100	0	137	k__Bacteria (UID2495)	81	0	572879	87.3657402112166	3	172881	26.3648633192268	655725	RS_GCF_000009605.1	t	d__Bacteria;p__Pseudomonadota;c__Gammaproteobacteria;o__Enterobacterales;f__Enterobacteriaceae;g__Buchnera;s__Buchnera aphidicola_I	not type material	none	f	1	1	640681	640681	640681	1	2909	NC_002528.1	640681	1	95	NC_002528.1	2909	5373	0	100	BA000003.539539.542451	Bacteria;Proteobacteria;Gammaproteobacteria;Enterobacterales;Morganellaceae;Buchnera;Buchnera aphidicola str. APS (Acyrthosiphon pisum)	218575	218575	t	f	f	640681	640681	Complete Genome	ASM960v1	na	PRJNA224116
RS_GCF_000010085.1	FobeA	0	100	0	137	k__Bacteria (UID2495)	81	0	3333393	77.6561781450539	4	2339626	54.5049483960636	4292502	RS_GCF_000010085.1	t	d__Bacteria;p__Pseudomonadota;c__Gammaproteobacteria;o__Enterobacterales;f__Enterobacteriaceae;g__Sodalis;s__Sodalis glossinidius	not type material	none	f	1	1	4171146	4171146	4171146	7	3002	NC_007712.1	4171146	7	382	NC_007712.1-#7	3002	5301	0	98.534	CP006569.4697084.4700096	Bacteria;Proteobacteria;Gammaproteobacteria;Enterobacterales;Pectobacteriaceae;Sodalis;Sodalis praecaptivus	1073125	1073125	t	f	f	4171146	4171146	Complete Genome	ASM1008v1	na	PRJNA224116
RS_GCF_000021705.1	CfpwA	43	98.91	0.15	546	f__Enterobacteriaceae (UID5066)	224	0	1813387	83.5907591306757	4	877663	40.4600292272302	2169363	RS_GCF_000021705.1	t	d__Bacteria;p__Pseudomonadota;c__Gammaproteobacteria;o__Enterobacterales;f__Enterobacteriaceae;g__Hamiltonella;s__Hamiltonella defensa	not type material	none	f	1	1	1351905	2110331	2110331	3	2899	NC_012751.1	2110331	3	110	NC_012751.1	2899	5354	0	100	CP017605.1872726.1875651	Bacteria;Proteobacteria;Gammaproteobacteria;Enterobacterales;Morganellaceae;Candidatus Hamiltonella;Candidatus Hamiltonella defensa	542313	1084681	t	f	f	1351905	2110331	Chromosome	ASM2170v1	na	PRJNA224116
RS_GCF_000143625.1	DnguA	2	98.39	0.22	546	f__Enterobacteriaceae (UID5066)	224	0	1689151	81.7041211183129	215	877294	42.465627438414	2067400	RS_GCF_000143625.1	t	d__Bacteria;p__Pseudomonadota;c__Gammaproteobacteria;o__Enterobacterales;f__Enterobacteriaceae;g__Regiella;s__Regiella insecticola	not type material	none	f	5	3	350871	652272	652272	4	2907	NZ_GL379589.1	652272	4	111	NZ_GL379589.1	2907	5369	0	100	AC201870.98414.101324	Bacteria;Proteobacteria;Gammaproteobacteria;Enterobacterales;Morganellaceae;Candidatus Regiella;Candidatus Regiella insecticola	9608	11950	t	f	f	102709	227596	Scaffold	ASM14362v1	na	PRJNA224116
RS_GCF_000164865.1	BxftA	0	99.05	0.37	1005	f__Enterobacteriaceae (UID5103)	324	0	4268114	88.6595462572151	1	2744879	57.0180943318192	4814049	RS_GCF_000164865.1	t	d__Bacteria;p__Pseudomonadota;c__Gammaproteobacteria;o__Enterobacterales;f__Enterobacteriaceae;g__Enterobacter_B;s__Enterobacter_B lignolyticus	type strain of species	LPSN	f	1	1	4814049	4814049	4814049	7	2903	NC_014618.1	4814049	7	356	NC_014618.1	2903	5361	0	100	CP002272.4477198.4480101	Bacteria;Proteobacteria;Gammaproteobacteria;Enterobacterales;Enterobacteriaceae;Enterobacter;[Enterobacter] lignolyticus SCF1	4814049	4814049	t	f	f	4814049	4814049	Complete Genome	ASM16486v1	na	PRJNA224116
RS_GCF_000219175.1	CukgA	0	88.75	0	136	k__Bacteria (UID2495)	80	0	423536	78.6811667973264	1	234259	43.5187834157542	538294	RS_GCF_000219175.1	t	d__Bacteria;p__Pseudomonadota;c__Gammaproteobacteria;o__Enterobacterales;f__Enterobacteriaceae;g__Moranella;s__Moranella endobia	type strain of species	LPSN	f	1	1	538294	538294	538294	2	2913	NC_015735.1	538294	2	111	NC_015735.1	2913	5380	0	100	CP003881.344551.347467	Bacteria;Proteobacteria;Gammaproteobacteria;Enterobacterales;Morganellaceae;Candidatus Moranella;Candidatus Moranella endobia PCVAL	538294	538294	f	f	t	538294	538294	Complete Genome	ASM21917v1	na	PRJNA224116
RS_GCF_000241955.1	DncbA	0	100	0.08	875	f__Enterobacteriaceae (UID5054)	305	0	4738332	86.9594230028079	5	2837596	52.0951358099487	5448900	RS_GCF_000241955.1	t	d__Bacteria;p__Pseudomonadota;c__Gammaproteobacteria;o__Enterobacterales;f__Enterobacteriaceae;g__Rahnella;s__Rahnella aquatilis	type strain of species	LPSN	t	1	1	4861101	4861101	4861101	7	2906	NC_016818.1	4861101	7	389	NC_016818.1-#7	2905	5365	0	100	CP003244.413690.416594	Bacteria;Proteobacteria;Gammaproteobacteria;Enterobacterales;Yersiniaceae;Rahnella;Rahnella aquatilis CIP 78.65 = ATCC 33071	1089390	1362225	t	f	f	4861101	4861101	Chromosome	ASM24195v1	na	PRJNA224116
RS_GCF_000252955.1	EntoA	4	100	0	312	c__Gammaproteobacteria (UID4442)	185	0	3869758	84.3467307712847	4	2028492	44.2145612409508	4587917	RS_GCF_000252955.1	t	d__Bacteria;p__Pseudomonadota;c__Gammaproteobacteria;o__Enterobacterales;f__Enterobacteriaceae;g__Xenorhabdus;s__Xenorhabdus nematophila	type strain of species	LPSN	t	1	1	2333191	4432590	4432590	7	2911	NC_014228.1-#7	4432590	7	387	NC_014228.1-#7	2911	5323	0	99.691	LN681227.50319.53227	Bacteria;Proteobacteria;Gammaproteobacteria;Enterobacterales;Morganellaceae;Xenorhabdus;Xenorhabdus nematophila AN6/1	1146960	2293958	t	f	f	2333191	4432590	Chromosome	ASM25295v1	na	PRJNA224116
RS_GCF_000257645.1	DozvA	0	99.67	0.21	874	f__Enterobacteriaceae (UID5054)	305	0	4532385	86.2563873214643	114	2631865	50.0873528656117	5254550	RS_GCF_000257645.1	t	d__Bacteria;p__Pseudomonadota;c__Gammaproteobacteria;o__Enterobacterales;f__Enterobacteriaceae;g__Rouxiella;s__Rouxiella sp000257645	not type material	none	f	11	11	409105	409105	3102	1	2905	NZ_AJHJ01000070.1	161789	4	111	NZ_AJHJ01000010.1	2905	5365	0	100	AJHJ01000070.168.3083	Bacteria;Proteobacteria;Gammaproteobacteria;Enterobacterales;Yersiniaceae;Rouxiella;Serratia sp. M24T3	46092	46092	t	f	f	132002	132002	Contig	ASM25764v1	na	PRJNA224116
RS_GCF_000262305.1	DtxdA	0	99.98	0.74	876	f__Enterobacteriaceae (UID5054)	305	0	3640224	87.5322123968284	1	2350026	56.5083288748354	4158725	RS_GCF_000262305.1	t	d__Bacteria;p__Pseudomonadota;c__Gammaproteobacteria;o__Enterobacterales;f__Enterobacteriaceae;g__Shimwellia;s__Shimwellia blattae	type strain of species	LPSN	f	1	1	4158725	4158725	4158725	8	2901	NC_017910.1	4158725	8	357	NC_017910.1-#8	2901	5358	0	100	CP001560.335580.338486	Bacteria;Proteobacteria;Gammaproteobacteria;Enterobacterales;Enterobacteriaceae;Shimwellia;Shimwellia blattae DSM 4481 = NBRC 105725	4158725	4158725	t	f	f	4158725	4158725	Complete Genome	ASM26230v1	na	PRJNA224116
RS_GCF_000287335.1	CcrqA	0	100	0	137	k__Bacteria (UID2495)	81	0	733703	50.9113277761548	1	623872	43.2902030963009	1441139	RS_GCF_000287335.1	t	d__Bacteria;p__Pseudomonadota;c__Gammaproteobacteria;o__Enterobacterales;f__Enterobacteriaceae;g__GCF-000287335;s__GCF-000287335 sp000287335	not type material	none	f	1	1	1441139	1441139	1441139	1	2998	NC_018419.1	1441139	1	111	NC_018419.1	2997	5535	0	100	CP003546.900905.903902	Bacteria;Proteobacteria;Gammaproteobacteria;Enterobacterales;Pectobacteriaceae;Sodalis;secondary endosymbiont of Ctenarytaina eucalypti	1441139	1441139	t	f	f	1441139	1441139	Complete Genome	ASM28733v1	na	PRJNA224116
RS_GCF_000287355.1	CcrrA	0	98.75	1.25	136	k__Bacteria (UID2495)	80	0	551584	49.1784920773612	1	324171	28.9026530051819	1121596	RS_GCF_000287355.1	t	d__Bacteria;p__Pseudomonadota;c__Gammaproteobacteria;o__Enterobacterales;f__Enterobacteriaceae;g__GCF-000287355;s__GCF-000287355 sp000287355	not type material	none	f	1	1	1121596	1121596	1121596	1	2959	NC_018420.1	1121596	1	106	NC_018420.1	2958	5463	0	100	CP003547.261592.264550	Bacteria;Proteobacteria;Gammaproteobacteria;Enterobacterales;Enterobacteriaceae;Candidatus Steffania;secondary endosymbiont of Heteropsylla cubana	1121596	1121596	t	f	f	1121596	1121596	Complete Genome	ASM28735v1	na	PRJNA224116
RS_GCF_000314855.2	DhbuA	0	100	0.18	312	c__Gammaproteobacteria (UID4442)	185	0	3725075	81.3432125314503	59	1776862	39.0761736682666	4579454	RS_GCF_000314855.2	t	d__Bacteria;p__Pseudomonadota;c__Gammaproteobacteria;o__Enterobacterales;f__Enterobacteriaceae;g__Providencia_D;s__Providencia_D burhodogranariea	type strain of species	LPSN	f	12	1	272572	2507656	5750	1	2905	NZ_KB233229.1	5750	2	111	NZ_KB233229.1	2905	5365	0	100	AKKL01000059.178.3085	Bacteria;Proteobacteria;Gammaproteobacteria;Enterobacterales;Morganellaceae;Providencia;Providencia burhodogranariea DSM 19968	77070	572431	t	f	f	140083	2507656	Scaffold	ASM31485v2	na	PRJNA224116
RS_GCF_000314895.2	DhcdA	431	96.22	0.54	312	c__Gammaproteobacteria (UID4442)	185	0	2977917	76.4328282243656	17	1352329	38.0564471692835	3896123	RS_GCF_000314895.2	t	d__Bacteria;p__Pseudomonadota;c__Gammaproteobacteria;o__Enterobacterales;f__Enterobacteriaceae;g__Providencia_B;s__Providencia_B sneebia	type strain of species	LPSN	f	5	1	604390	3873423	3873423	3	2903	NZ_CM001773.1	3873423	5	114	NZ_CM001773.1-#5	2903	5350	0	100	AKKN01000006.98046.100951	Bacteria;Proteobacteria;Gammaproteobacteria;Enterobacterales;Morganellaceae;Providencia;Providencia sneebia DSM 19967	209053	974030	t	f	f	315000	3873423	Chromosome	ASM31489v2	na	PRJNA224116
RS_GCF_000400505.1	BvydA	0	99.14	0.28	876	f__Enterobacteriaceae (UID5054)	305	0	3955258	85.3923050899346	45	2545303	55.0054274925676	4631867	RS_GCF_000400505.1	t	d__Bacteria;p__Pseudomonadota;c__Gammaproteobacteria;o__Enterobacterales;f__Enterobacteriaceae;g__Musicola;s__Musicola paradisiaca	type strain of species	LPSN	t	9	1	536243	4631867	none	0	none	none	4631867	5	361	NZ_CM001857.1-#3	none	none	none	none	none	none	102830	4631867	f	f	t	160099	4631867	Chromosome	DPA2511_1.0	na	PRJNA224116
RS_GCF_000463115.2	CbaqA	0	98.94	0.64	1161	f__Enterobacteriaceae (UID5121)	336	0	3974940	87.9184900352011	77	2531853	56.0074335824319	4521165	RS_GCF_000463115.2	t	d__Bacteria;p__Pseudomonadota;c__Gammaproteobacteria;o__Enterobacterales;f__Enterobacteriaceae;g__Franconibacter;s__Franconibacter helveticus	type strain of species	LPSN	t	8	6	484232	485342	1708	3	1694	NZ_AWFX01000025.1	11391	4	111	NZ_AWFX01000027.1	1694	3118	0	99.882	AXDL01000054.16.2918	Bacteria;Proteobacteria;Gammaproteobacteria;Enterobacterales;Enterobacteriaceae;Franconibacter;Franconibacter helveticus 1159	58708	80735	f	f	t	193240	300751	Scaffold	CroHelLMG23732_1.0	na	PRJNA224116
RS_GCF_000463155.2	DtxtA	0	99.32	0.24	1162	f__Enterobacteriaceae (UID5121)	336	20	3708781	87.5387828676321	100	2450499	57.8454297724801	4236729	RS_GCF_000463155.2	t	d__Bacteria;p__Pseudomonadota;c__Gammaproteobacteria;o__Enterobacterales;f__Enterobacteriaceae;g__Siccibacter;s__Siccibacter turicensis	type strain of species	LPSN	t	6	3	508349	1124355	625	13	624	NZ_AWFZ01000021.1	497652	3	111	NZ_AWFZ01000017.1	624	1153	0	100	AXDM01000082.1.2329	Bacteria;Proteobacteria;Gammaproteobacteria;Enterobacterales;Enterobacteriaceae;Cronobacter;Cronobacter turicensis z610	42362	57253	f	f	t	190917	497652	Scaffold	CroZurLMG23730T_1.0	na	PRJNA224116
RS_GCF_000471645.3	DthsA	0	97.18	0.09	277	c__Gammaproteobacteria (UID4387)	177	100	1831574	82.1923353078442	131	810914	36.3899658948124	2228400	RS_GCF_000471645.3	t	d__Bacteria;p__Pseudomonadota;c__Gammaproteobacteria;o__Enterobacterales;f__Enterobacteriaceae;g__Schmidhempelia;s__Schmidhempelia bombi	type strain of species	LPSN	f	20	20	110984	110984	25881	5	2894	NZ_AWGA01000010.1	77226	6	363	NZ_AWGA01000055.1	2894	5345	0	100	AWGA01000010.147.3041	Bacteria;Proteobacteria;Gammaproteobacteria;Enterobacterales;Orbaceae;Candidatus Schimdhempelia;Candidatus Schmidhempelia bombi str. Bimp	17010	17010	t	f	f	38071	38071	Contig	BiG_1.2	na	PRJNA224116
RS_GCF_000517265.1	DehzA	995	100	0	312	c__Gammaproteobacteria (UID4442)	185	0	4361062	83.3481673506496	68	2264930	43.5376417131563	5232343	RS_GCF_000517265.1	t	d__Bacteria;p__Pseudomonadota;c__Gammaproteobacteria;o__Enterobacterales;f__Enterobacteriaceae;g__Photorhabdus;s__Photorhabdus khanii	type strain of species	LPSN	f	11	4	369521	1070150	4459	2	2054	NZ_AYSJ01000010.1	206579	2	111	NZ_AYSJ01000006.1	2054	3783	0	100	AYSJ01000010.1.2057	Bacteria;Proteobacteria;Gammaproteobacteria;Enterobacterales;Morganellaceae;Photorhabdus;Photorhabdus temperata subsp. khanii NC19	76518	307784	t	f	f	158631	562450	Scaffold	Photorhabdus temperata NC19	na	PRJNA224116
RS_GCF_000517425.1	DuhuA	0	98.69	0	137	k__Bacteria (UID2495)	81	0	4274946	82.8570237962564	2	2946167	57.1026228697965	5159425	RS_GCF_000517425.1	t	d__Bacteria;p__Pseudomonadota;c__Gammaproteobacteria;o__Enterobacterales;f__Enterobacteriaceae;g__Sodalis_A;s__Sodalis_A praecaptivus	not type material	none	f	1	1	4709528	4709528	4709528	7	3002	NZ_CP006569.1-#7	4709528	7	387	NZ_CP006569.1-#6	3002	5544	0	100	CP006569.4697084.4700096	Bacteria;Proteobacteria;Gammaproteobacteria;Enterobacterales;Pectobacteriaceae;Sodalis;Sodalis praecaptivus	2579712	2579712	t	f	f	4709528	4709528	Complete Genome	ASM51742v1	na	PRJNA224116
RS_GCF_000518745.1	DeacA	0	90.26	0.12	876	f__Enterobacteriaceae (UID5054)	305	0	2255769	82.1345593608578	32	1217686	44.3538763919708	2746431	RS_GCF_000518745.1	t	d__Bacteria;p__Pseudomonadota;c__Gammaproteobacteria;o__Enterobacterales;f__Enterobacteriaceae;g__Phaseolibacter;s__Phaseolibacter flectens	type strain of species	LPSN	t	4	2	780407	839490	1360	2	1298	NZ_JAEE01000023.1	56681	4	111	NZ_JAEE01000014.1	1300	2231	0	97.692	JPKR02000003.1545084.1548017	Bacteria;Proteobacteria;Gammaproteobacteria;Enterobacterales;Erwiniaceae;Tatumella;Tatumella morbirosei	85793	109857	f	f	t	164223	834587	Scaffold	ASM51874v1	na	PRJNA224116
RS_GCF_000520015.2	BpyyA	0	100	0	546	f__Enterobacteriaceae (UID5066)	224	0	4721383	86.0281626906391	1	2792322	50.8788063371793	5488183	RS_GCF_000520015.2	t	d__Bacteria;p__Pseudomonadota;c__Gammaproteobacteria;o__Enterobacterales;f__Enterobacteriaceae;g__Chania;s__Chania multitudinisentens	type strain of species	LPSN	t	1	1	5488183	5488183	5488183	7	2906	NZ_CP007044.2	5488183	7	365	NZ_CP007044.2-#2	2906	5367	0	100	CP007044.1119762.1122697	Bacteria;Proteobacteria;Gammaproteobacteria;Enterobacterales;Yersiniaceae;Chania;Chania multitudinisentens RB-25	5488183	5488183	t	f	f	5488183	5488183	Complete Genome	ASM52001v2	na	PRJNA224116
RS_GCF_000527275.1	DhbtA	94	100	0	311	c__Gammaproteobacteria (UID4442)	184	0	3534578	86.0334803906654	28	1744315	42.4585124532621	4108375	RS_GCF_000527275.1	t	d__Bacteria;p__Pseudomonadota;c__Gammaproteobacteria;o__Enterobacterales;f__Enterobacteriaceae;g__Providencia;s__Providencia alcalifaciens_A	not type material	none	f	4	4	926888	926888	52193	2	2902	NZ_JALA01000005.1	52193	3	111	NZ_JALA01000005.1	2902	5345	0	99.862	AZYZ01000046.144.3048	Bacteria;Proteobacteria;Gammaproteobacteria;Enterobacterales;Morganellaceae;Providencia;Providencia alcalifaciens PAL-3	146727	146727	t	f	f	327754	327754	Contig	PalPAL1v1.0	na	PRJNA224116
RS_GCF_000599885.1	BxvaA	0	100	0	876	f__Enterobacteriaceae (UID5054)	305	0	3495860	85.4492817670915	8	2239777	54.7468536979315	4091152	RS_GCF_000599885.1	t	d__Bacteria;p__Pseudomonadota;c__Gammaproteobacteria;o__Enterobacterales;f__Enterobacteriaceae;g__Erwinia;s__Erwinia sp000599885	not type material	none	f	2	2	1252620	1252620	1139861	7	2900	NZ_JFGT01000002.1	1139861	7	467	NZ_JFGT01000002.1-#2	2900	5356	0	100	JFGT01000005.275804.278704	Bacteria;Proteobacteria;Gammaproteobacteria;Enterobacterales;Erwiniaceae;Erwinia;Pantoea sp. IMH	511394	511394	t	f	f	1139861	1139861	Contig	IMH	na	PRJNA224116
RS_GCF_000688655.1	CpteA	2070	98.34	0.25	876	f__Enterobacteriaceae (UID5054)	305	0	3237826	84.0977820420548	37	2121219	55.125190910714	3850073	RS_GCF_000688655.1	t	d__Bacteria;p__Pseudomonadota;c__Gammaproteobacteria;o__Enterobacterales;f__Enterobacteriaceae;g__Lonsdalea;s__Lonsdalea quercina	type strain of species	LPSN	t	5	5	557855	557855	160371	12	2906	NZ_JIBO01000003.1	1569	7	360	NZ_JIBO01000028.1	2906	5349	0	100	JIBO01000003.2417.5323	Bacteria;Proteobacteria;Gammaproteobacteria;Enterobacterales;Pectobacteriaceae;Lonsdalea;Lonsdalea quercina	104056	104056	t	f	f	282816	282816	Contig	LonsB104	na	PRJNA224116
RS_GCF_000735345.1	ByjoA	2	99.66	0.16	874	f__Enterobacteriaceae (UID5054)	305	0	4255291	87.4169493057453	92	2623508	53.895059131338	4867810	RS_GCF_000735345.1	t	d__Bacteria;p__Pseudomonadota;c__Gammaproteobacteria;o__Enterobacterales;f__Enterobacteriaceae;g__Ewingella;s__Ewingella americana	type strain of species	LPSN	t	10	10	464295	464295	3162	1	2904	NZ_JMPJ01000012.1	none	0	none	none	2904	5363	0	100	JMPJ01000012.143.3049	Bacteria;Proteobacteria;Gammaproteobacteria;Enterobacterales;Yersiniaceae;Ewingella;Ewingella americana ATCC 33852	52910	52910	f	f	t	145076	145076	Contig	GEAM_DRAFTv1	na	PRJNA224116
RS_GCF_000735455.1	EnxfA	1	100	0.98	1005	f__Enterobacteriaceae (UID5103)	324	37.5	4339216	89.4049581327883	105	2658377	54.7730588557928	4853440	RS_GCF_000735455.1	t	d__Bacteria;p__Pseudomonadota;c__Gammaproteobacteria;o__Enterobacterales;f__Enterobacteriaceae;g__Yokenella;s__Yokenella regensburgei	type strain of species	LPSN	t	13	13	318549	318549	3044	1	2903	NZ_JMPS01000019.1	4359	3	111	NZ_JMPS01000012.1	2903	5361	0	100	JMPS01000019.20.2925	Bacteria;Proteobacteria;Gammaproteobacteria;Enterobacterales;Enterobacteriaceae;Yokenella;Yokenella regensburgei ATCC 49455	46223	46223	t	f	f	117950	117950	Contig	GYRE_DRAFTv1	na	PRJNA224116
RS_GCF_000754815.1	EnwzA	1	100	0	546	f__Enterobacteriaceae (UID5066)	224	0	3189520	84.5396626227302	15	1789255	47.4413682802741	3772809	RS_GCF_000754815.1	t	d__Bacteria;p__Pseudomonadota;c__Gammaproteobacteria;o__Enterobacterales;f__Enterobacteriaceae;g__Yersinia;s__Yersinia ruckeri	type strain of species	LPSN	f	2	1	1663441	3672847	3672847	3	2904	NZ_KN150747.1	3672847	5	357	NZ_KN150747.1-#5	2904	5363	0	100	LN681231.340624.343530	Bacteria;Proteobacteria;Gammaproteobacteria;Enterobacterales;Yersiniaceae;Yersinia;Yersinia ruckeri	251433	1886404	t	f	f	922553	3672847	Scaffold	YRC	na	PRJNA224116
RS_GCF_000821185.2	DtsjA	0	98.66	0.21	546	f__Enterobacteriaceae (UID5066)	224	25	2913857	82.0593745890142	3	1846953	52.0134680855318	3550913	RS_GCF_000821185.2	t	d__Bacteria;p__Pseudomonadota;c__Gammaproteobacteria;o__Enterobacterales;f__Enterobacteriaceae;g__Serratia_I;s__Serratia_I symbiotica	type strain of species	LPSN	f	1	1	3351526	3351526	3351526	7	2909	NZ_CP050855.1	3351526	7	362	NZ_CP050855.1-#7	2910	5361	0	99.931	CCES01000032.253220.256130	Bacteria;Proteobacteria;Gammaproteobacteria;Enterobacterales;Yersiniaceae;Serratia;Serratia symbiotica	1183637	1183637	t	f	f	3351526	3351526	Complete Genome	ASM82118v2	na	PRJNA224116
RS_GCF_000828515.1	CgvuA	0	98.75	0	136	k__Bacteria (UID2495)	80	0	611349	81.0024525359434	2	227813	30.1847418079867	754729	RS_GCF_000828515.1	t	d__Bacteria;p__Pseudomonadota;c__Gammaproteobacteria;o__Enterobacterales;f__Enterobacteriaceae;g__Ishikawaella;s__Ishikawaella capsulata	not type material	none	f	1	1	745590	745590	745590	3	2896	NZ_AP010872.1	745590	2	101	NZ_AP010872.1	2896	5349	0	100	AP010872.740892.743795	Bacteria;Proteobacteria;Gammaproteobacteria;Enterobacterales;Morganellaceae;Candidatus Ishikawaella;Candidatus Ishikawaella capsulata Mpkobe	377364	377364	t	f	f	745590	745590	Complete Genome	ASM82851v1	na	PRJNA224116
RS_GCF_000828815.1	DzfvA	0	100	0	136	k__Bacteria (UID2495)	80	0	599941	84.6849199437072	1	177603	25.0696249077196	708439	RS_GCF_000828815.1	t	d__Bacteria;p__Pseudomonadota;c__Gammaproteobacteria;o__Enterobacterales;f__Enterobacteriaceae;g__Tachikawaea;s__Tachikawaea gelatinosa	not type material	none	f	1	1	708439	708439	708439	3	2909	NZ_AP014521.1	708439	3	101	NZ_AP014521.1	2909	5373	0	100	AP014521.27691.30603	Bacteria;Proteobacteria;Gammaproteobacteria;Enterobacterales;Morganellaceae;Candidatus Tachikawaea;Candidatus Tachikawaea gelatinosa	708439	708439	t	f	f	708439	708439	Complete Genome	ASM82881v1	na	PRJNA224116
RS_GCF_000971765.1	DawiA	0	52.38	0	876	f__Enterobacteriaceae (UID5054)	305	0	810120	67.6821382382526	5	364275	30.4336529239365	1196948	RS_GCF_000971765.1	t	d__Bacteria;p__Pseudomonadota;c__Gammaproteobacteria;o__Enterobacterales;f__Enterobacteriaceae;g__Pantoea_A;s__Pantoea_A carbekii	not type material	none	f	1	1	1150626	1150626	1150626	3	2910	NZ_CP010907.1-#2	1150626	2	103	NZ_CP010907.1	2910	5374	0	100	CP010907.931850.934761	Bacteria;Proteobacteria;Gammaproteobacteria;Enterobacterales;Erwiniaceae;Pantoea;Candidatus Pantoea carbekii	239389	239389	f	f	t	1150626	1150626	Complete Genome	ASM97176v1	na	PRJNA224116
RS_GCF_001006005.1	DtsnA	0	99.94	0.29	546	f__Enterobacteriaceae (UID5066)	224	0	5189477	86.4839177863352	1	3217042	53.6128006431452	6000511	RS_GCF_001006005.1	t	d__Bacteria;p__Pseudomonadota;c__Gammaproteobacteria;o__Enterobacterales;f__Enterobacteriaceae;g__Serratia_A;s__Serratia_A fonticola	type strain of species	LPSN	f	1	1	6000511	6000511	6000511	7	2905	NZ_CP011254.1	6000511	7	370	NZ_CP011254.1-#5	2905	5365	0	100	CP033055.3173799.3176736	Bacteria;Proteobacteria;Gammaproteobacteria;Enterobacterales;Yersiniaceae;Serratia;Serratia sp. 3ACOL1	6000511	6000511	t	f	f	6000511	6000511	Complete Genome	ASM100600v1	na	PRJNA224116
RS_GCF_001277215.2	BsucA	0	99.97	0.07	1161	f__Enterobacteriaceae (UID5121)	336	0	3893214	87.0232898002374	3	2543513	56.8540205880466	4473761	RS_GCF_001277215.2	t	d__Bacteria;p__Pseudomonadota;c__Gammaproteobacteria;o__Enterobacterales;f__Enterobacteriaceae;g__Cronobacter;s__Cronobacter malonaticus	type strain of species	LPSN	f	1	1	4294639	4294639	4294639	7	2899	NZ_CP013940.1	4294639	7	354	NZ_CP013940.1-#7	2899	5354	0	100	CP006731.4013779.4016678	Bacteria;Proteobacteria;Gammaproteobacteria;Enterobacterales;Enterobacteriaceae;Cronobacter;Cronobacter malonaticus	1491253	1491253	t	f	f	4294639	4294639	Complete Genome	ASM127721v2	na	PRJNA224116
RS_GCF_001294465.1	CuiwA	0	100	0.18	312	c__Gammaproteobacteria (UID4442)	185	0	2711243	82.0801316070703	108	1318085	39.9036863421336	3303166	RS_GCF_001294465.1	t	d__Bacteria;p__Pseudomonadota;c__Gammaproteobacteria;o__Enterobacterales;f__Enterobacteriaceae;g__Moellerella;s__Moellerella wisconsensis	type strain of species	LPSN	t	6	6	543435	543435	2383	2	2341	NZ_LGAA01000031.1	4529	2	111	NZ_LGAA01000005.1	2341	4324	0	100	LGAA01000031.42.2383	Bacteria;Proteobacteria;Gammaproteobacteria;Enterobacterales;Morganellaceae;Moellerella;Moellerella wisconsensis ATCC 35017	30584	30584	f	f	t	192202	192202	Contig	Mwi35017_DRAFTv2	na	PRJNA224116
RS_GCF_001297775.1	EaqvA	28	100	0.23	1005	f__Enterobacteriaceae (UID5103)	324	0	4096748	89.2518634678388	45	2512499	54.7405915864385	4590098	RS_GCF_001297775.1	t	d__Bacteria;p__Pseudomonadota;c__Gammaproteobacteria;o__Enterobacterales;f__Enterobacteriaceae;g__Trabulsiella;s__Trabulsiella odontotermitis	not type material	none	f	7	7	413915	413915	252390	5	1725	NZ_LIFX01000007.1	357129	7	356	NZ_LIFX01000005.1	1725	3186	0	100	LIFU01000039.20.3030	Bacteria;Proteobacteria;Gammaproteobacteria;Enterobacterales;Enterobacteriaceae;Trabulsiella;Trabulsiella odontotermitis	101996	109288	f	f	t	300731	300731	Scaffold	ASM129777v1	na	PRJNA224116
RS_GCF_001484765.1	EwboA	14	99.55	0.64	876	f__Enterobacteriaceae (UID5054)	305	0	4745254	87.0050876458289	118	3017615	55.3302295800729	5453996	RS_GCF_001484765.1	t	d__Bacteria;p__Pseudomonadota;c__Gammaproteobacteria;o__Enterobacterales;f__Enterobacteriaceae;g__Entomohabitans;s__Entomohabitans teleogrylli	type strain of species	LPSN	t	8	7	708774	708774	565	2	562	NZ_LLXO01000105.1	352512	1	111	NZ_KQ947378.1	560	968	0	97.857	U77927.1.2906	Bacteria;Proteobacteria;Gammaproteobacteria;Enterobacterales;Enterobacteriaceae;Salmonella;Salmonella bongori serovar 66:z41:-	46218	47426	f	f	t	181908	298088	Scaffold	ASM148476v1	na	PRJNA224116
RS_GCF_001506165.1	DawgA	0	100	0.07	876	f__Enterobacteriaceae (UID5054)	305	0	3799092	88.0792828818268	1	2323791	53.8754641496556	4313264	RS_GCF_001506165.1	t	d__Bacteria;p__Pseudomonadota;c__Gammaproteobacteria;o__Enterobacterales;f__Enterobacteriaceae;g__Pantoea;s__Pantoea vagans_C	not type material	none	f	1	1	4313264	4313264	4313264	7	2903	NZ_CP011427.1	4313264	7	498	NZ_CP011427.1	2903	5361	0	100	CP011427.213723.216655	Bacteria;Proteobacteria;Gammaproteobacteria;Enterobacterales;Erwiniaceae;Pantoea;Pantoea vagans	4313264	4313264	t	f	f	4313264	4313264	Complete Genome	ASM150616v1	na	PRJNA224116
RS_GCF_001517405.1	BxvpA	7	100	0.41	876	f__Enterobacteriaceae (UID5054)	305	0	3888546	86.7735741943776	3	2477266	55.2807041072701	4481256	RS_GCF_001517405.1	t	d__Bacteria;p__Pseudomonadota;c__Gammaproteobacteria;o__Enterobacterales;f__Enterobacteriaceae;g__Erwinia_B;s__Erwinia_B gerundensis	type strain of species	LPSN	f	1	1	3775020	3775020	3775020	7	2902	NZ_LN907827.1	3775020	7	358	NZ_LN907827.1-#3	2902	5360	0	100	LN907827.3550899.3553801	Bacteria;Proteobacteria;Gammaproteobacteria;Enterobacterales;Erwiniaceae;Erwinia;Erwinia gerundensis	1493752	1493752	t	f	f	3775020	3775020	Complete Genome	EM595	na	PRJNA224116
RS_GCF_001534665.1	BgmvA	0	80.63	0	312	c__Gammaproteobacteria (UID4442)	185	0	627419	74.9851802984019	1	208103	24.8711642070743	836724	RS_GCF_001534665.1	t	d__Bacteria;p__Pseudomonadota;c__Gammaproteobacteria;o__Enterobacterales;f__Enterobacteriaceae;g__Arsenophonus_A;s__Arsenophonus_A lipoptenae	type strain of species	LPSN	f	1	1	836724	836724	836724	1	2903	NZ_CP013920.1	836724	1	112	NZ_CP013920.1	2903	5361	0	100	CP013920.589156.592058	Bacteria;Proteobacteria;Gammaproteobacteria;Enterobacterales;Morganellaceae;Arsenophonus;Candidatus Arsenophonus lipoptenae	836724	836724	f	f	t	836724	836724	Complete Genome	ASM153466v1	na	PRJNA224116
RS_GCF_001590905.1	DtrrA	0	100	0	546	f__Enterobacteriaceae (UID5066)	224	0	4456262	87.8548760631028	40	2675743	52.7520755381337	5072299	RS_GCF_001590905.1	t	d__Bacteria;p__Pseudomonadota;c__Gammaproteobacteria;o__Enterobacterales;f__Enterobacteriaceae;g__Serratia_J;s__Serratia_J grimesii	type strain of species	LPSN	f	6	6	594908	594908	1908	2	1804	NZ_BCTT01000032.1	none	0	none	none	1804	3326	0	99.945	LT883155.4063358.4066263	Bacteria;Proteobacteria;Gammaproteobacteria;Enterobacterales;Yersiniaceae;Serratia;Serratia grimesii	126807	126807	f	f	t	315719	315719	Contig	ASM159090v1	na	PRJNA224116
RS_GCF_001598695.1	CndzA	0	100	0.07	1159	f__Enterobacteriaceae (UID5121)	336	0	5120826	88.3952938479549	43	3194211	55.1382179276097	5793098	RS_GCF_001598695.1	t	d__Bacteria;p__Pseudomonadota;c__Gammaproteobacteria;o__Enterobacterales;f__Enterobacteriaceae;g__Klebsiella;s__Klebsiella oxytoca	type strain of species	LPSN	f	6	6	810707	810707	1345	3	1307	NZ_BCZK01000035.1	none	0	none	none	1307	2409	0	99.923	LQAL01000011.223629.226531	Bacteria;Proteobacteria;Gammaproteobacteria;Enterobacterales;Enterobacteriaceae;Klebsiella;Klebsiella oxytoca	134723	134723	f	f	t	358212	358212	Contig	ASM159869v1	na	PRJNA224116
RS_GCF_001598855.1	DevtA	0	99.93	1.65	1005	f__Enterobacteriaceae (UID5103)	324	7.69	5007950	88.4363231807727	104	3320405	58.6356512487252	5662775	RS_GCF_001598855.1	t	d__Bacteria;p__Pseudomonadota;c__Gammaproteobacteria;o__Enterobacterales;f__Enterobacteriaceae;g__Pluralibacter;s__Pluralibacter gergoviae	type strain of species	LPSN	t	11	11	568458	568458	1381	8	1376	NZ_BCZS01000082.1	25572	6	111	NZ_BCZS01000045.1	1376	2542	0	100	CP020388.833802.836728	Bacteria;Proteobacteria;Gammaproteobacteria;Enterobacterales;Enterobacteriaceae;Pluralibacter;Pluralibacter gergoviae	54449	54449	f	f	t	158415	158415	Contig	ASM159885v1	na	PRJNA224116
RS_GCF_001602625.1	CbkeA	443	82.72	0	137	k__Bacteria (UID2495)	81	0	1131638	51.9362301786361	520	1070673	49.7466837031014	2178899	RS_GCF_001602625.1	t	d__Bacteria;p__Pseudomonadota;c__Gammaproteobacteria;o__Enterobacterales;f__Enterobacteriaceae;g__GCA-001602625;s__GCA-001602625 sp001602625	not type material	none	f	76	15	35233	171838	4534	4	2905	NZ_LECR01000052.1	34353	4	111	NZ_LECR01000030.1	2905	5365	0	100	LECR01000052.1355.4289	Bacteria;Proteobacteria;Gammaproteobacteria;Enterobacterales;Pectobacteriaceae;Sodalis;Sodalis-like endosymbiont of Proechinophthirus fluctus	4139	23683	f	f	t	8770	43007	Scaffold	ASM160262v1	na	PRJNA224116
RS_GCF_001690185.1	CdukA	0	98.87	0	277	c__Gammaproteobacteria (UID4387)	177	0	2381848	87.020638944696	46	973952	35.5832636429632	2737107	RS_GCF_001690185.1	t	d__Bacteria;p__Pseudomonadota;c__Gammaproteobacteria;o__Enterobacterales;f__Enterobacteriaceae;g__Gilliamella;s__Gilliamella apicola_I	not type material	none	f	4	4	569688	569688	4900	6	2896	NZ_LZGN01000013.1	37937	5	111	NZ_LZGN01000005.1	2896	5349	0	100	LZGN01000013.1732.4645	Bacteria;Proteobacteria;Gammaproteobacteria;Enterobacterales;Orbaceae;Gilliamella;Gilliamella apicola	59502	59502	t	f	f	195029	195029	Contig	ASM169018v1	na	PRJNA224116
RS_GCF_001742145.1	DbxeA	0	99.96	0.08	872	f__Enterobacteriaceae (UID5054)	305	0	4283269	85.1402181066744	1	2535371	50.3965639144628	5030841	RS_GCF_001742145.1	t	d__Bacteria;p__Pseudomonadota;c__Gammaproteobacteria;o__Enterobacterales;f__Enterobacteriaceae;g__Pectobacterium;s__Pectobacterium parmentieri	type strain of species	LPSN	f	1	1	5030841	5030841	5030841	7	2905	NZ_CP015749.1	5030841	7	357	NZ_CP015749.1-#2	2905	5365	0	100	CP026982.508572.511506	Bacteria;Proteobacteria;Gammaproteobacteria;Enterobacterales;Pectobacteriaceae;Pectobacterium;Pectobacterium parmentieri	5030841	5030841	t	f	f	5030841	5030841	Complete Genome	ASM174214v1	na	PRJNA224116
RS_GCF_002042885.1	BqsyA	0	99.97	0	1173	f__Enterobacteriaceae (UID5124)	336	0	4371335	88.9150309195563	40	2556929	52.0091507729584	4916306	RS_GCF_002042885.1	t	d__Bacteria;p__Pseudomonadota;c__Gammaproteobacteria;o__Enterobacterales;f__Enterobacteriaceae;g__Citrobacter;s__Citrobacter portucalensis	type strain of species	LPSN	f	6	6	556308	556308	2864	3	2790	NZ_MVFY01000033.1	199066	5	111	NZ_MVFY01000010.1	2790	5153	0	100	MVFY01000033.1.2805	Bacteria;Proteobacteria;Gammaproteobacteria;Enterobacterales;Enterobacteriaceae;Citrobacter;Citrobacter sp. A60	122907	122907	t	f	f	297971	297971	Contig	ASM204288v1	na	PRJNA224116
RS_GCF_002073915.1	DojlA	7	93.33	1.25	136	k__Bacteria (UID2495)	80	100	465934	80.0400600557268	2	166290	28.5680908049196	582126	RS_GCF_002073915.1	t	d__Bacteria;p__Pseudomonadota;c__Gammaproteobacteria;o__Enterobacterales;f__Enterobacteriaceae;g__Riesia;s__Riesia pediculicola	not type material	none	f	1	1	574353	574389	574389	2	2876	NZ_CP012841.1	none	0	none	none	2876	5312	0	100	CP012841.35419.38309	Bacteria;Proteobacteria;Gammaproteobacteria;Enterobacterales;Morganellaceae;Candidatus Riesia;Candidatus Riesia pediculicola	291045	291063	f	f	t	574353	574389	Chromosome	ASM207391v1	na	PRJNA224116
RS_GCF_002075085.1	CzmeA	16	92.71	0	136	k__Bacteria (UID2495)	80	0	512435	91.8141553280466	2	135016	24.1918201918632	558122	RS_GCF_002075085.1	t	d__Bacteria;p__Pseudomonadota;c__Gammaproteobacteria;o__Enterobacterales;f__Enterobacteriaceae;g__PRUG;s__PRUG sp002075085	not type material	none	f	1	1	305250	305250	252872	4	2924	NZ_LKAS01000001.1	none	0	none	none	2924	5400	0	100	LKAS01000002.165.3099	Bacteria;Proteobacteria;Gammaproteobacteria;Enterobacterales;Morganellaceae;bacterium endosymbiont of Pedicinus badii	279061	279061	f	f	t	305250	305250	Contig	ASM207508v1	na	PRJNA224116
RS_GCF_002163585.1	DzimA	0	97.9	0.62	876	f__Enterobacteriaceae (UID5054)	305	0	3886635	86.5378963371461	2	2232361	49.7046480580471	4491252	RS_GCF_002163585.1	t	d__Bacteria;p__Pseudomonadota;c__Gammaproteobacteria;o__Enterobacterales;f__Enterobacteriaceae;g__Tatumella;s__Tatumella citrea	type strain of species	LPSN	f	1	1	4487466	4487466	4487466	7	2901	NZ_CP015579.1	4487466	7	349	NZ_CP015579.1-#4	2901	5358	0	100	CP015579.4301332.4304264	Bacteria;Proteobacteria;Gammaproteobacteria;Enterobacterales;Erwiniaceae;Tatumella;Tatumella citrea	2245626	2245626	t	f	f	4487466	4487466	Complete Genome	ASM216358v1	na	PRJNA224116
RS_GCF_002291425.1	CdtkA	0	99.7	2.57	546	f__Enterobacteriaceae (UID5066)	224	0	4780836	86.164383709777	1	3104095	55.9446993478965	5548506	RS_GCF_002291425.1	t	d__Bacteria;p__Pseudomonadota;c__Gammaproteobacteria;o__Enterobacterales;f__Enterobacteriaceae;g__Gibbsiella;s__Gibbsiella quercinecans	type strain of species	LPSN	t	1	1	5548506	5548506	5548506	7	2907	NZ_CP014136.1	5548506	7	356	NZ_CP014136.1-#6	2907	5369	0	100	CP014136.3764136.3767075	Bacteria;Proteobacteria;Gammaproteobacteria;Enterobacterales;Yersiniaceae;Gibbsiella;Gibbsiella quercinecans	5548506	5548506	t	f	f	5548506	5548506	Complete Genome	ASM229142v1	na	PRJNA224116
RS_GCF_002752165.1	CgwrA	0	99.95	0.3	876	f__Enterobacteriaceae (UID5054)	305	0	3251695	87.0540238018173	91	1937286	51.8648094470507	3735261	RS_GCF_002752165.1	t	d__Bacteria;p__Pseudomonadota;c__Gammaproteobacteria;o__Enterobacterales;f__Enterobacteriaceae;g__Izhakiella;s__Izhakiella sp002752165	not type material	none	f	13	13	205970	205970	3402	1	3009	NZ_MOMB01000004.1	3402	7	111	NZ_MOMB01000004.1	2361	4048	0	97.67	MRUL01000051.20.2397	Bacteria;Proteobacteria;Gammaproteobacteria;Enterobacterales;Erwiniaceae;Erwinia;Izhakiella sp. D4N98	41046	41046	t	f	f	88274	88274	Contig	ASM275216v1	na	PRJNA224116
RS_GCF_002847015.1	BbwmA	0	99.37	0.88	876	f__Enterobacteriaceae (UID5054)	305	0	4269921	85.8835590483523	1	2450873	49.2959228087621	4971756	RS_GCF_002847015.1	t	d__Bacteria;p__Pseudomonadota;c__Gammaproteobacteria;o__Enterobacterales;f__Enterobacteriaceae;g__ATCC-39006;s__ATCC-39006 sp002847015	not type material	none	f	1	1	4971756	4971756	4971756	7	3088	NZ_CP025085.1-#6	4971756	7	360	NZ_CP025085.1-#4	3088	5703	0	100	CP025084.200946.204063	Bacteria;Proteobacteria;Gammaproteobacteria;Enterobacterales;Pectobacteriaceae;Serratia;Serratia sp. ATCC 39006	4971756	4971756	t	f	f	4971756	4971756	Complete Genome	ASM284701v1	na	PRJNA224116
RS_GCF_002858675.1	BqadA	0	99.99	0.08	876	f__Enterobacteriaceae (UID5054)	305	50	4324566	86.7009976928203	133	2918087	58.503224197399	4987908	RS_GCF_002858675.1	t	d__Bacteria;p__Pseudomonadota;c__Gammaproteobacteria;o__Enterobacterales;f__Enterobacteriaceae;g__Chimaeribacter;s__Chimaeribacter californicus	type strain of species	LPSN	f	8	8	649390	649390	3292	1	2907	NZ_PJZF01000042.1	65937	5	327	NZ_PJZF01000027.1	2908	4927	0	97.283	CP003244.413690.416594	Bacteria;Proteobacteria;Gammaproteobacteria;Enterobacterales;Yersiniaceae;Rahnella;Rahnella aquatilis CIP 78.65 = ATCC 33071	37503	37503	t	f	f	198465	198465	Contig	ASM285867v1	na	PRJNA224116
RS_GCF_002915575.1	DymkA	0	99.79	1.11	1005	f__Enterobacteriaceae (UID5103)	324	0	5005143	88.1164343105909	89	2976638	52.4042423549954	5680147	RS_GCF_002915575.1	t	d__Bacteria;p__Pseudomonadota;c__Gammaproteobacteria;o__Enterobacterales;f__Enterobacteriaceae;g__Superficieibacter;s__Superficieibacter electus	type strain of species	LPSN	t	10	10	430843	430843	3042	1	2902	NZ_PQGD01000063.1	232276	6	111	NZ_PQGD01000008.1	2906	4850	0	96.834	LQAL01000011.223629.226531	Bacteria;Proteobacteria;Gammaproteobacteria;Enterobacterales;Enterobacteriaceae;Klebsiella;Klebsiella oxytoca	63821	63821	t	f	f	219643	219643	Contig	ASM291557v1	na	PRJNA224116
RS_GCF_002918555.1	BqtrA	55	99.87	0.7	1173	f__Enterobacteriaceae (UID5124)	336	0	4859845	87.8202446576573	16	2903222	52.4634428421699	5533855	RS_GCF_002918555.1	t	d__Bacteria;p__Pseudomonadota;c__Gammaproteobacteria;o__Enterobacterales;f__Enterobacteriaceae;g__Citrobacter_C;s__Citrobacter_C amalonaticus_A	not type material	none	f	3	3	1460498	1460498	1460498	8	2733	NZ_PQMB01000002.1	1061460	7	368	NZ_PQMB01000003.1	1401	2503	0	98.929	CP026235.4886240.4889166	Bacteria;Proteobacteria;Gammaproteobacteria;Enterobacterales;Enterobacteriaceae;Citrobacter;Citrobacter freundii complex sp. CFNIH3	345865	345865	t	f	f	1061460	1061460	Contig	ASM291855v1	na	PRJNA224116
RS_GCF_002933315.1	DuefA	0	100	0	136	k__Bacteria (UID2495)	80	0	709368	83.4164909635898	12	228542	26.8748684431786	850393	RS_GCF_002933315.1	t	d__Bacteria;p__Pseudomonadota;c__Gammaproteobacteria;o__Enterobacterales;f__Enterobacteriaceae;g__SoEE;s__SoEE sp002933315	not type material	none	f	2	2	378824	378824	3317	1	2926	NZ_PDKT01000007.1	3317	3	110	NZ_PDKT01000007.1	2930	3736	0	89.863	CP011132.4430553.4433485	Bacteria;Proteobacteria;Gammaproteobacteria;Enterobacterales;Enterobacteriaceae;Citrobacter;Citrobacter amalonaticus Y19	70866	70866	t	f	f	150700	150700	Contig	ASM293331v1	na	PRJNA224116
RS_GCF_003096015.2	CpioA	0	100	0	277	c__Gammaproteobacteria (UID4387)	177	0	3284027	85.4821122862347	1	1768811	46.041552190383	3841771	RS_GCF_003096015.2	t	d__Bacteria;p__Pseudomonadota;c__Gammaproteobacteria;o__Enterobacterales;f__Enterobacteriaceae;g__Limnobaculum;s__Limnobaculum parvum	type strain of species	LPSN	t	1	1	3841771	3841771	3841771	7	2902	NZ_CP029185.2	3841771	7	466	NZ_CP029185.2-#2	2902	5360	0	100	CP029185.3304990.3307922	Bacteria;Proteobacteria;Gammaproteobacteria;Enterobacterales;Budviciaceae;Limnobaculum;Limnobaculum parvum	3841771	3841771	t	f	f	3841771	3841771	Complete Genome	ASM309601v2	na	PRJNA224116
RS_GCF_003113495.2	EvuyA	0	99.75	0.45	860	f__Enterobacteriaceae (UID5054)	300	0	3211601	84.5237120836289	4	2162187	56.9049740173095	3799645	RS_GCF_003113495.2	t	d__Bacteria;p__Pseudomonadota;c__Gammaproteobacteria;o__Enterobacterales;f__Enterobacteriaceae;g__Edwardsiella;s__Edwardsiella tarda	type strain of species	LPSN	t	1	1	3640682	3640682	3640682	9	2906	NZ_CP084506.1-#9	3640682	9	351	NZ_CP084506.1-#7	2906	5337	0	99.828	CP023706.1078607.1081543	Bacteria;Proteobacteria;Gammaproteobacteria;Enterobacterales;Hafniaceae;Edwardsiella;Edwardsiella tarda	949911	949911	t	f	f	3640682	3640682	Complete Genome	ASM311349v2	na	PRJNA224116
RS_GCF_003115845.1	BkdvA	11	99.67	0.89	876	f__Enterobacteriaceae (UID5054)	305	0	3881506	86.1013378904972	49	2325949	51.5953883447766	4508067	RS_GCF_003115845.1	t	d__Bacteria;p__Pseudomonadota;c__Gammaproteobacteria;o__Enterobacterales;f__Enterobacteriaceae;g__Brenneria;s__Brenneria roseae	type strain of species	LPSN	f	6	6	491368	491368	2006	3	1948	NZ_KZ819053.1	127923	3	111	NZ_KZ819035.1	1306	2351	0	99.158	AFWW01000001.257891.260998	Bacteria;Proteobacteria;Gammaproteobacteria;Enterobacterales;Pectobacteriaceae;Brenneria;Brenneria sp. EniD312	92001	92001	f	f	t	300483	300483	Scaffold	ASM311584v1	na	PRJNA224116
RS_GCF_003122425.1	CbgfA	0	98	0.19	546	f__Enterobacteriaceae (UID5066)	224	50	2623875	83.7872023001705	4	1372396	43.8241994332599	3131594	RS_GCF_003122425.1	t	d__Bacteria;p__Pseudomonadota;c__Gammaproteobacteria;o__Enterobacterales;f__Enterobacteriaceae;g__Fukatsuia;s__Fukatsuia symbiotica	not type material	none	f	1	1	2824008	2824008	2824008	5	2909	NZ_CP021659.1-#4	2824008	5	343	NZ_CP021659.1-#5	2909	5373	0	100	CP021659.977338.980269	Bacteria;Proteobacteria;Gammaproteobacteria;Enterobacterales;Morganellaceae;Candidatus Fukatsuia;Candidatus Fukatsuia symbiotica	782898	782898	t	f	f	2824008	2824008	Complete Genome	ASM312242v1	na	PRJNA224116
RS_GCF_003332275.1	BwukA	0	99.87	0.66	876	f__Enterobacteriaceae (UID5054)	305	20	4433517	85.3615553899738	71	2614234	50.3337440794794	5193810	RS_GCF_003332275.1	t	d__Bacteria;p__Pseudomonadota;c__Gammaproteobacteria;o__Enterobacterales;f__Enterobacteriaceae;g__Edaphovirga;s__Edaphovirga cremea	type strain of species	LPSN	t	7	7	639993	639993	3168	1	2908	NZ_QOVA01000057.1	475321	4	111	NZ_QOVA01000002.1	2912	4935	0	97.321	JMPJ01000012.143.3049	Bacteria;Proteobacteria;Gammaproteobacteria;Enterobacterales;Yersiniaceae;Ewingella;Ewingella americana ATCC 33852	73152	74197	f	f	t	222130	246636	Scaffold	ASM333227v1	na	PRJNA224116
RS_GCF_003363015.1	BxeiA	0	99.82	0.37	860	f__Enterobacteriaceae (UID5054)	300	0	4297007	87.14240895945	46	2762372	56.0322614735555	4931017	RS_GCF_003363015.1	t	d__Bacteria;p__Pseudomonadota;c__Gammaproteobacteria;o__Enterobacterales;f__Enterobacteriaceae;g__Enterobacillus;s__Enterobacillus tribolii	type strain of species	LPSN	t	5	4	889337	1060498	4892	1	2904	NZ_QRAP01000026.1	41009	6	353	NZ_QRAP01000017.1	2909	4656	0	95.634	MLJI01000002.1410998.1413929	Bacteria;Proteobacteria;Gammaproteobacteria;Enterobacterales;Erwiniaceae;Pantoea;Pantoea cypripedii	107173	126436	t	f	f	327718	428000	Scaffold	ASM336301v1	na	PRJNA224116
RS_GCF_003391335.1	DjobA	3	93.12	0	136	k__Bacteria (UID2495)	80	0	415563	86.6017859561743	1	101737	21.2017455382076	479855	RS_GCF_003391335.1	t	d__Bacteria;p__Pseudomonadota;c__Gammaproteobacteria;o__Enterobacterales;f__Enterobacteriaceae;g__Purcelliella;s__Purcelliella pentastirinorum	not type material	none	f	1	1	479855	479855	479855	1	2906	NZ_CP028374.1	479855	1	107	NZ_CP028374.1	2906	5367	0	100	CP028374.350791.353704	Bacteria;Proteobacteria;Gammaproteobacteria;Enterobacterales;Morganellaceae;Candidatus Purcelliella;Candidatus Purcelliella pentastirinorum	479855	479855	t	f	f	479855	479855	Complete Genome	ASM339133v1	na	PRJNA224116
RS_GCF_003594915.1	BxeqA	0	99.97	0.04	1173	f__Enterobacteriaceae (UID5124)	336	0	4148340	89.5133788660439	38	2580437	55.680979577604	4634324	RS_GCF_003594915.1	t	d__Bacteria;p__Pseudomonadota;c__Gammaproteobacteria;o__Enterobacterales;f__Enterobacteriaceae;g__Enterobacter;s__Enterobacter chuandaensis	not type material	none	f	6	6	622420	622420	1863	3	1675	NZ_QZCS01000029.1	154175	2	111	NZ_QZCS01000010.1	1675	3088	0	99.94	AYJF01000031.109.3010	Bacteria;Proteobacteria;Gammaproteobacteria;Enterobacterales;Enterobacteriaceae;Enterobacter;Enterobacter sp. MGH 25	121955	121955	f	f	t	324936	324936	Contig	ASM359491v1	na	PRJNA224116
RS_GCF_003634275.1	CysvA	0	98.87	0	277	c__Gammaproteobacteria (UID4387)	177	0	2088259	88.5687529344303	16	913649	38.7585951780887	2357783	RS_GCF_003634275.1	t	d__Bacteria;p__Pseudomonadota;c__Gammaproteobacteria;o__Enterobacterales;f__Enterobacteriaceae;g__Orbus;s__Orbus hercynius	type strain of species	LPSN	t	3	1	529734	1209688	5331	1	2898	NZ_RBWY01000008.1	291333	5	363	NZ_RBWY01000003.1	2914	4540	0	94.99	CP009056.221714.224610	Bacteria;Proteobacteria;Gammaproteobacteria;Enterobacterales;Orbaceae;Frischella;Frischella perrara	147330	181367	t	f	f	395466	1209688	Scaffold	ASM363427v1	na	PRJNA224116
RS_GCF_003751845.1	BhpdA	7	98.81	0.81	1173	f__Enterobacteriaceae (UID5124)	336	0	4554502	89.7859706057283	16	2840264	55.992117673452	5072621	RS_GCF_003751845.1	t	d__Bacteria;p__Pseudomonadota;c__Gammaproteobacteria;o__Enterobacterales;f__Enterobacteriaceae;g__BIGb0383;s__BIGb0383 sp003751845	not type material	none	f	2	2	1780649	1780649	1066	3	1059	NZ_RJKQ01000016.1	1524667	3	111	NZ_RJKQ01000002.1	1059	1912	0	99.245	JHQH01000001.65920.68853	Bacteria;Proteobacteria;Gammaproteobacteria;Enterobacterales;Enterobacteriaceae;Raoultella;Raoultella ornithinolytica	317038	317038	f	f	t	1524667	1524667	Contig	ASM375184v1	na	PRJNA224116
RS_GCF_003812745.1	DtsgA	0	99.96	0	546	f__Enterobacteriaceae (UID5066)	224	0	4237624	87.1446888537236	2	2885109	59.3308717607031	4862745	RS_GCF_003812745.1	t	d__Bacteria;p__Pseudomonadota;c__Gammaproteobacteria;o__Enterobacterales;f__Enterobacteriaceae;g__Serratia;s__Serratia sp003812745	not type material	none	f	1	1	4818792	4818792	4818792	7	2904	NZ_CP033831.1-#3	4818792	7	362	NZ_CP033831.1-#5	2905	5347	0	99.897	CP018919.4113317.4116251	Bacteria;Proteobacteria;Gammaproteobacteria;Enterobacterales;Yersiniaceae;Serratia;Serratia marcescens	2431372	2431372	t	f	f	4818792	4818792	Complete Genome	ASM381274v1	na	PRJNA224116
RS_GCF_003996855.1	CuliA	1	100	0	312	c__Gammaproteobacteria (UID4442)	185	0	3304070	84.6817236671433	84	1920969	50.695109518774	3901751	RS_GCF_003996855.1	t	d__Bacteria;p__Pseudomonadota;c__Gammaproteobacteria;o__Enterobacterales;f__Enterobacteriaceae;g__Morganella;s__Morganella morganii_C	not type material	none	f	16	1	183700	2907536	3159	1	2905	NZ_NRQY01000010.1	3159	2	110	NZ_NRQY01000010.1	2905	5225	0	99.139	CP025933.3553903.3556837	Bacteria;Proteobacteria;Gammaproteobacteria;Enterobacterales;Morganellaceae;Morganella;Morganella morganii	45110	325145	f	f	t	94833	2907536	Scaffold	ASM399685v1	na	PRJNA224116
RS_GCF_004011885.1	DtsxA	0	96.81	0.94	546	f__Enterobacteriaceae (UID5066)	224	0	2788885	85.4655135956754	142	1609181	49.3146373529385	3263170	RS_GCF_004011885.1	t	d__Bacteria;p__Pseudomonadota;c__Gammaproteobacteria;o__Enterobacterales;f__Enterobacteriaceae;g__Serratia_G;s__Serratia_G microhaemolytica	type strain of species	LPSN	f	13	13	227884	227884	2851	1	2619	NZ_SBEF01000080.1	56322	6	378	NZ_SBEF01000023.1	2625	3988	0	94.171	CP026571.124495.127529	Bacteria;Proteobacteria;Gammaproteobacteria;Enterobacterales;Morganellaceae;Proteus;Proteus mirabilis	22979	24352	t	f	f	68516	70438	Scaffold	ASM401188v1	na	PRJNA224116
RS_GCF_004296475.1	CwdzA	0	82.89	0	126	k__Bacteria (UID2495)	71	0	212049	91.1399749852791	2	41267	17.7368124712567	232663	RS_GCF_004296475.1	t	d__Bacteria;p__Pseudomonadota;c__Gammaproteobacteria;o__Enterobacterales;f__Enterobacteriaceae;g__Nardonella;s__Nardonella sp004296475	not type material	none	f	1	1	230546	230546	230546	2	2927	NZ_AP018162.1	none	0	none	none	2927	5406	0	100	AP018162.38501.41434	Bacteria;Proteobacteria;Gammaproteobacteria;Enterobacterales;Morganellaceae;Candidatus Purcelliella;endosymbiont of Sipalinus gigas	116331	116331	f	f	t	230546	230546	Complete Genome	ASM429647v1	na	PRJNA224116
RS_GCF_004342665.1	DtadA	13	99.73	0.12	876	f__Enterobacteriaceae (UID5054)	305	0	3362432	86.6824902468948	32	2050838	52.871488930785	3879021	RS_GCF_004342665.1	t	d__Bacteria;p__Pseudomonadota;c__Gammaproteobacteria;o__Enterobacterales;f__Enterobacteriaceae;g__Samsonia;s__Samsonia erythrinae	type strain of species	LPSN	t	4	4	984618	984618	3020	3	1163	NZ_SMBY01000025.1	128113	6	111	NZ_SMBY01000009.1	1164	2021	0	98.024	CP001657.3555318.3558223	Bacteria;Proteobacteria;Gammaproteobacteria;Enterobacterales;Pectobacteriaceae;Pectobacterium;Pectobacterium carotovorum subsp. carotovorum PC1	121216	125129	f	f	t	270423	270423	Scaffold	ASM434266v1	na	PRJNA224116
RS_GCF_004343195.1	BjclA	17	100	0	147	k__Bacteria (UID2495)	91	0	3723706	86.7820340480909	32	2310847	53.8551640640385	4290872	RS_GCF_004343195.1	t	d__Bacteria;p__Pseudomonadota;c__Gammaproteobacteria;o__Enterobacterales;f__Enterobacteriaceae;g__Biostraticola;s__Biostraticola tofi	type strain of species	LPSN	t	4	4	904681	904681	1705	1	1676	NZ_SMCR01000030.1	391830	2	384	NZ_SMCR01000004.1	1678	2935	0	98.272	CP006569.4487556.4490472	Bacteria;Proteobacteria;Gammaproteobacteria;Enterobacterales;Pectobacteriaceae;Sodalis;Sodalis praecaptivus	134089	134089	f	f	t	391830	391830	Contig	ASM434319v1	na	PRJNA224116
RS_GCF_005671395.1	CmskA	0	100	1.61	876	f__Enterobacteriaceae (UID5054)	305	0	4558038	87.9454734892336	1	2909707	56.1416029945203	5182800	RS_GCF_005671395.1	t	d__Bacteria;p__Pseudomonadota;c__Gammaproteobacteria;o__Enterobacterales;f__Enterobacteriaceae;g__Jejubacter;s__Jejubacter calystegiae	type strain of species	LPSN	t	1	1	5182800	5182800	5182800	7	2992	NZ_CP040428.1-#7	5182800	7	357	NZ_CP040428.1-#7	1724	2898	0	97.042	CP006731.1019516.1022415	Bacteria;Proteobacteria;Gammaproteobacteria;Enterobacterales;Enterobacteriaceae;Cronobacter;Cronobacter malonaticus	5182800	5182800	t	f	f	5182800	5182800	Complete Genome	ASM567139v1	na	PRJNA224116
RS_GCF_007570865.1	BgtjA	0	99.4	0.67	1162	f__Enterobacteriaceae (UID5121)	336	15.38	4112997	89.4626883981621	18	2547616	55.413747290886	4597444	RS_GCF_007570865.1	t	d__Bacteria;p__Pseudomonadota;c__Gammaproteobacteria;o__Enterobacterales;f__Enterobacteriaceae;g__Atlantibacter;s__Atlantibacter subterranea	not type material	none	f	4	4	1087888	1087888	2209	2	1707	NZ_VLPS01000017.1	464757	3	345	NZ_VLPS01000005.1	1710	2987	0	98.246	BAFF01000035.27.2934	Bacteria;Proteobacteria;Gammaproteobacteria;Enterobacterales;Enterobacteriaceae;Escherichia;Escherichia hermannii NBRC 105704	255413	255413	f	f	t	460314	460314	Contig	ASM757086v1	na	PRJNA224116
RS_GCF_007858975.2	BvyeA	0	99.76	0.05	874	f__Enterobacteriaceae (UID5054)	305	0	3704333	85.804977075175	1	2276311	52.7271206910849	4317154	RS_GCF_007858975.2	t	d__Bacteria;p__Pseudomonadota;c__Gammaproteobacteria;o__Enterobacterales;f__Enterobacteriaceae;g__Dickeya;s__Dickeya poaceiphila	type strain of species	LPSN	f	1	1	4317154	4317154	4317154	7	2991	NZ_CP042220.2	4317154	7	359	NZ_CP042220.2-#2	2991	5341	0	98.897	AJVN01000004.182332.185323	Bacteria;Proteobacteria;Gammaproteobacteria;Enterobacterales;Pectobacteriaceae;Dickeya;Dickeya zeae ZJU1202	4317154	4317154	t	f	f	4317154	4317154	Complete Genome	ASM785897v2	na	PRJNA224116
RS_GCF_008710095.1	BdomA	0	98.74	14.3	876	f__Enterobacteriaceae (UID5054)	305	89.66	4907373	83.3165054820538	47	3362990	57.0965365575966	5890037	RS_GCF_008710095.1	t	d__Bacteria;p__Pseudomonadota;c__Gammaproteobacteria;o__Enterobacterales;f__Enterobacteriaceae;g__Affinibrenneria;s__Affinibrenneria salicis	type strain of species	LPSN	t	6	6	1075128	1075128	2591	1	2354	NZ_VYKJ01000039.1	166158	5	365	NZ_VYKJ01000015.1	2358	3927	0	96.777	LT615367.3521581.3524509	Bacteria;Proteobacteria;Gammaproteobacteria;Enterobacterales;Pectobacteriaceae;Dickeya;Dickeya aquatica	125319	133864	f	f	f	322317	322317	Scaffold	ASM871009v1	na	PRJNA224116
RS_GCF_009711095.1	BxzlA	44	97.81	0.67	1173	f__Enterobacteriaceae (UID5124)	336	0	4097243	84.8381286361294	175	2758116	57.1107207720018	4829483	RS_GCF_009711095.1	t	d__Bacteria;p__Pseudomonadota;c__Gammaproteobacteria;o__Enterobacterales;f__Enterobacteriaceae;g__Intestinirhabdus;s__Intestinirhabdus alba	type strain of species	LPSN	t	13	13	339869	339869	5584	1	3120	NZ_WMJZ01000071.1	196127	1	110	NZ_WMJZ01000005.1	1695	2928	0	97.876	MXOI01000051.406.2661	Bacteria;Proteobacteria;Gammaproteobacteria;Enterobacterales;Enterobacteriaceae;Salmonella;Salmonella enterica	27596	27755	t	f	f	126908	126908	Scaffold	ASM971109v1	na	PRJNA224116
RS_GCF_009800925.1	BkpmA	0	100	0.56	277	c__Gammaproteobacteria (UID4387)	177	0	3097496	85.6509396867287	45	1726279	47.7344986116096	3616418	RS_GCF_009800925.1	t	d__Bacteria;p__Pseudomonadota;c__Gammaproteobacteria;o__Enterobacterales;f__Enterobacteriaceae;g__Budvicia;s__Budvicia diplopodorum	type strain of species	LPSN	f	6	6	593213	593213	3197	1	2903	NZ_WOYF01000034.1	22900	6	519	NZ_WOYF01000026.1	2906	4863	0	96.903	CP029185.300445.303377	Bacteria;Proteobacteria;Gammaproteobacteria;Enterobacterales;Budviciaceae;Limnobaculum;Limnobaculum parvum	80364	80364	t	f	f	204859	204859	Contig	ASM980092v1	na	PRJNA224116
RS_GCF_009805595.3	FpryA	0	56.67	0.11	136	k__Bacteria (UID2495)	80	0	190863	86.3332684992107	7	76994	34.8267798097495	221077	RS_GCF_009805595.3	t	d__Bacteria;p__Pseudomonadota;c__Gammaproteobacteria;o__Enterobacterales;f__Enterobacteriaceae;g__Tremblaya;s__Tremblaya phenacola_D	not type material	none	f	2	2	87910	87910	63038	1	2909	NZ_VMQO03000002.1	none	0	none	none	1293	1408	0	86.543	CP008760.917017.919892	Bacteria;Proteobacteria;Gammaproteobacteria;Burkholderiales;Burkholderiaceae;Burkholderia-Caballeronia-Paraburkholderia;Paraburkholderia xenovorans LB400	31582	31582	f	f	t	63038	63038	Contig	ASM980559v3	na	PRJNA224116
RS_GCF_009817885.1	DtsrA	0	99.88	0.55	546	f__Enterobacteriaceae (UID5066)	224	0	4402804	86.3624772756339	1	2955354	57.9702600130403	5098052	RS_GCF_009817885.1	t	d__Bacteria;p__Pseudomonadota;c__Gammaproteobacteria;o__Enterobacterales;f__Enterobacteriaceae;g__Serratia_B;s__Serratia_B rhizosphaerae	type strain of species	LPSN	f	1	1	5098052	5098052	5098052	7	2905	NZ_CP041764.1	5098052	7	360	NZ_CP041764.1-#3	2906	5293	0	99.553	CP023268.3834620.3837557	Bacteria;Proteobacteria;Gammaproteobacteria;Enterobacterales;Yersiniaceae;Serratia;Serratia sp. MYb239	5098052	5098052	t	f	f	5098052	5098052	Complete Genome	ASM981788v1	na	PRJNA224116
RS_GCF_009827135.1	BjjwA	0	100	0	138	k__Bacteria (UID2495)	82	0	608939	77.2253659377925	1	228677	29.0007127258339	788522	RS_GCF_009827135.1	t	d__Bacteria;p__Pseudomonadota;c__Gammaproteobacteria;o__Enterobacterales;f__Enterobacteriaceae;g__Blochmannia;s__Blochmannia sp009827135	not type material	none	f	1	1	788522	788522	788522	1	2972	NZ_CP046534.1	788522	1	111	NZ_CP046534.1	2983	4702	0	95.273	CP000016.680991.683983	Bacteria;Proteobacteria;Gammaproteobacteria;Enterobacterales;Morganellaceae;Candidatus Blochmannia;Candidatus Blochmannia pennsylvanicus str. BPEN	788522	788522	t	f	f	788522	788522	Complete Genome	ASM982713v1	na	PRJNA224116
RS_GCF_009829985.1	DsnkA	0	55.12	0.08	876	f__Enterobacteriaceae (UID5054)	305	0	878905	76.8848893927624	10	319176	27.931985052814	1143144	RS_GCF_009829985.1	t	d__Bacteria;p__Pseudomonadota;c__Gammaproteobacteria;o__Enterobacterales;f__Enterobacteriaceae;g__SZZU01;s__SZZU01 sp009829985	not type material	none	f	1	1	620588	620588	5145	1	2906	NZ_SZZU01000009.1	620588	4	111	NZ_SZZU01000001.1	2917	3805	0	90.367	CP015579.4301332.4304264	Bacteria;Proteobacteria;Gammaproteobacteria;Enterobacterales;Erwiniaceae;Tatumella;Tatumella citrea	114269	127016	f	f	t	620588	620588	Scaffold	ASM982998v1	na	PRJNA224116
RS_GCF_011745665.1	CgqkA	0	99.44	0	277	c__Gammaproteobacteria (UID4387)	177	0	2325625	87.2169445670571	2	1046767	39.2564662891157	2666483	RS_GCF_011745665.1	t	d__Bacteria;p__Pseudomonadota;c__Gammaproteobacteria;o__Enterobacterales;f__Enterobacteriaceae;g__Zophobihabitans;s__Zophobihabitans entericus	type strain of species	LPSN	t	1	1	2634037	2634037	2634037	4	2893	NZ_CP050253.1	2634037	3	102	NZ_CP050253.1	2905	4514	0	94.836	MCIU01000017.1341.4237	Bacteria;Proteobacteria;Gammaproteobacteria;Enterobacterales;Orbaceae;Gilliamella;Gilliamella apicola	1333241	1333241	t	f	f	2634037	2634037	Complete Genome	ASM1174566v1	na	PRJNA224116
RS_GCF_011808225.1	BkuyA	42	100	0.08	876	f__Enterobacteriaceae (UID5054)	305	0	3890009	87.2213212362798	36	2366596	53.064035030484	4459929	RS_GCF_011808225.1	t	d__Bacteria;p__Pseudomonadota;c__Gammaproteobacteria;o__Enterobacterales;f__Enterobacteriaceae;g__Buttiauxella;s__Buttiauxella colo	not type material	none	f	4	4	967723	967723	1885	12	1883	NZ_SOYS01000023.1	123131	7	393	NZ_SOYS01000012.1	1889	2929	0	94.653	JQNE01000001.3493496.3496403	Bacteria;Proteobacteria;Gammaproteobacteria;Enterobacterales;Erwiniaceae;Erwinia;Erwinia sp. 9145	123886	123886	f	f	t	352547	352547	Contig	ASM1180822v1	na	PRJNA224116
RS_GCF_012562605.1	CbulA	0	96.25	0	136	k__Bacteria (UID2495)	80	0	456865	87.5104631763234	11	106256	20.3866823483364	522069	RS_GCF_012562605.1	t	d__Bacteria;p__Pseudomonadota;c__Gammaproteobacteria;o__Enterobacterales;f__Enterobacteriaceae;g__GCA-012562765;s__GCA-012562765 sp012562605	not type material	none	f	2	1	137703	516927	516927	2	2921	NZ_CP046224.1	516927	2	91	NZ_CP046224.1	2932	3347	0	87.585	AP014521.27691.30603	Bacteria;Proteobacteria;Gammaproteobacteria;Enterobacterales;Morganellaceae;Candidatus Tachikawaea;Candidatus Tachikawaea gelatinosa	47382	261034	t	f	f	124140	516927	Chromosome	ASM1256260v1	na	PRJNA224116
RS_GCF_013782625.1	DlwjA	0	99.67	1	1173	f__Enterobacteriaceae (UID5124)	336	0	4351186	89.0046611411542	1	2539014	51.9362033024207	4888717	RS_GCF_013782625.1	t	d__Bacteria;p__Pseudomonadota;c__Gammaproteobacteria;o__Enterobacterales;f__Enterobacteriaceae;g__RHBSTW-00994;s__RHBSTW-00994 sp013782625	not type material	none	f	1	1	4888717	4888717	4888717	8	2901	NZ_CP056199.1	4888717	8	359	NZ_CP056199.1-#4	2904	5153	0	98.726	AYJI01000001.2058.4960	Bacteria;Proteobacteria;Gammaproteobacteria;Enterobacterales;Enterobacteriaceae;Enterobacter;Enterobacter sp. MGH 22	4888717	4888717	t	f	f	4888717	4888717	Complete Genome	ASM1378262v1	na	PRJNA224116
RS_GCF_014489845.1	CbfbA	10	98.31	0	277	c__Gammaproteobacteria (UID4387)	177	0	2221155	83.6175290165706	39	916589	34.506009636651	2656327	RS_GCF_014489845.1	t	d__Bacteria;p__Pseudomonadota;c__Gammaproteobacteria;o__Enterobacterales;f__Enterobacteriaceae;g__Frischella;s__Frischella japonica	type strain of species	LPSN	f	5	5	502276	502276	2904	2	2761	NZ_JABURY010000026.1	258899	2	111	NZ_JABURY010000019.1	2765	4530	0	96.311	LZGN01000013.1732.4645	Bacteria;Proteobacteria;Gammaproteobacteria;Enterobacterales;Orbaceae;Gilliamella;Gilliamella apicola	68110	68110	t	f	f	219086	219086	Contig	ASM1448984v1	na	PRJNA224116
RS_GCF_016865525.2	BcatA	3	99.94	0	147	k__Bacteria (UID2495)	91	0	5293582	82.1513560389429	1	3541465	54.9601928459946	6443694	RS_GCF_016865525.2	t	d__Bacteria;p__Pseudomonadota;c__Gammaproteobacteria;o__Enterobacterales;f__Enterobacteriaceae;g__Acerihabitans;s__Acerihabitans ligni	not type material	none	f	1	1	6443694	6443694	6443694	7	3087	NZ_CP075169.1-#3	6443694	7	397	NZ_CP075169.1-#2	2449	3790	0	94.692	CHYZ01000024.44961.47952	Bacteria;Proteobacteria;Gammaproteobacteria;Enterobacterales;Yersiniaceae;Yersinia;Yersinia bercovieri	6443694	6443694	t	f	f	6443694	6443694	Complete Genome	ASM1686552v2	na	PRJNA224116
RS_GCF_017348915.1	EilbA	0	99.37	0.05	1173	f__Enterobacteriaceae (UID5124)	336	0	3900108	88.7346919831108	2	2415728	54.9622933505883	4395246	RS_GCF_017348915.1	t	d__Bacteria;p__Pseudomonadota;c__Gammaproteobacteria;o__Enterobacterales;f__Enterobacteriaceae;g__UBA7405;s__UBA7405 sp000755535	type strain of species	LPSN	f	1	1	4392178	4392178	4392178	7	2903	NZ_CP071383.1	4392178	7	111	NZ_CP071383.1	2903	5265	0	99.414	JSWZ01000008.169.3099	Bacteria;Proteobacteria;Gammaproteobacteria;Enterobacterales;Enterobacteriaceae;Enterobacter;Enterobacter cloacae	2197623	2197623	t	f	f	4392178	4392178	Complete Genome	ASM1734891v1	na	PRJNA224116
RS_GCF_018257795.1	CmnqA	5	99.48	1.07	876	f__Enterobacteriaceae (UID5054)	305	0	3327268	85.6670290121871	45	1845183	47.5081547577209	3883954	RS_GCF_018257795.1	t	d__Bacteria;p__Pseudomonadota;c__Gammaproteobacteria;o__Enterobacterales;f__Enterobacteriaceae;g__JGM124;s__JGM124 sp018257795	not type material	none	f	5	5	548971	548971	1259	2	1254	NZ_JAERJD010000032.1	304513	1	111	NZ_JAERJD010000006.1	1255	2187	0	98.167	CP026719.1871842.1874773	Bacteria;Proteobacteria;Gammaproteobacteria;Enterobacterales;Enterobacteriaceae;Enterobacter;Enterobacter cloacae	86309	90324	f	f	t	320174	327922	Scaffold	ASM1825779v1	na	PRJNA224116
RS_GCF_018323885.1	BqtiA	0	99.97	0.05	1173	f__Enterobacteriaceae (UID5124)	336	0	4482929	88.3569408895909	4	2710299	53.4190321854567	5073658	RS_GCF_018323885.1	t	d__Bacteria;p__Pseudomonadota;c__Gammaproteobacteria;o__Enterobacterales;f__Enterobacteriaceae;g__Citrobacter_A;s__Citrobacter_A amalonaticus	type strain of species	LPSN	f	1	1	4717872	4717872	4717872	7	2904	NZ_AP024585.1	4717872	7	357	NZ_AP024585.1-#2	2904	5358	0	99.966	CP014070.965906.968838	Bacteria;Proteobacteria;Gammaproteobacteria;Enterobacterales;Enterobacteriaceae;Citrobacter;Citrobacter amalonaticus	1268414	1268414	t	f	f	4717872	4717872	Complete Genome	ASM1832388v1	na	PRJNA224116
RS_GCF_018494065.1	DotaA	0	93.59	0.44	876	f__Enterobacteriaceae (UID5054)	305	0	2665356	86.924572593685	103	1420177	46.3158687741457	3066286	RS_GCF_018494065.1	t	d__Bacteria;p__Pseudomonadota;c__Gammaproteobacteria;o__Enterobacterales;f__Enterobacteriaceae;g__Rosenbergiella;s__Rosenbergiella sp018494065	not type material	none	f	8	8	282591	282591	1641	3	1477	NZ_JABBFR010000050.1	122242	1	96	NZ_JABBFR010000011.1	1479	2634	0	98.851	LAGS01000015.149.3085	Bacteria;Proteobacteria;Gammaproteobacteria;Enterobacterales;Erwiniaceae;bacteria symbiont BFo2 of Frankliniella occidentalis	29769	29769	f	f	t	139193	139193	Contig	ASM1849406v1	na	PRJNA224116
RS_GCF_018777395.1	DuhvA	0	100	0	137	k__Bacteria (UID2495)	81	0	2983553	80.028180362906	4	2103912	56.4334700954474	3728128	RS_GCF_018777395.1	t	d__Bacteria;p__Pseudomonadota;c__Gammaproteobacteria;o__Enterobacterales;f__Enterobacteriaceae;g__Sodalis_B;s__Sodalis_B endolongispinus	not type material	none	f	1	1	2691569	2691569	2691569	5	3002	NZ_JAFJYC010000001.1	2691569	6	384	NZ_JAFJYC010000001.1-#6	3002	5339	0	98.767	CP006569.4697084.4700096	Bacteria;Proteobacteria;Gammaproteobacteria;Enterobacterales;Pectobacteriaceae;Sodalis;Sodalis praecaptivus	932032	932032	t	f	f	2691569	2691569	Contig	ASM1877739v1	na	PRJNA224116
RS_GCF_019218745.1	EvyiA	0	98.57	0.26	1173	f__Enterobacteriaceae (UID5124)	336	33.33	4073130	88.9626106864427	73	2528885	55.2342330654275	4578474	RS_GCF_019218745.1	t	d__Bacteria;p__Pseudomonadota;c__Gammaproteobacteria;o__Enterobacterales;f__Enterobacteriaceae;g__Enterobacter_D;s__Enterobacter_D sp019218745	not type material	none	f	7	7	1023367	1023367	2263	5	2201	NZ_JAHUXA010000037.1	207063	7	359	NZ_JAHUXA010000005.1	2202	3999	0	99.455	CP019113.1456863.1459767	Bacteria;Proteobacteria;Gammaproteobacteria;Enterobacterales;Enterobacteriaceae;Enterobacter;Enterobacter sp. SA187	62718	62718	f	f	t	193177	193177	Contig	ASM1921874v1	na	PRJNA224116
RS_GCF_019646055.1	EtlyA	0	94.58	0	136	k__Bacteria (UID2495)	80	0	548571	68.7934057169515	2	250308	31.3898106137559	797418	RS_GCF_019646055.1	t	d__Bacteria;p__Pseudomonadota;c__Gammaproteobacteria;o__Enterobacterales;f__Enterobacteriaceae;g__CWE;s__CWE sp019646055	not type material	none	f	1	1	594011	594011	594011	1	232	NZ_JAESFE010000001.1	594011	1	111	NZ_JAESFE010000001.1	233	335	1.49e-90	92.704	CP006569.298295.301205	Bacteria;Proteobacteria;Gammaproteobacteria;Enterobacterales;Pectobacteriaceae;Sodalis;Sodalis praecaptivus	398709	398709	f	f	t	594011	594011	Contig	ASM1964605v1	na	PRJNA224116
RS_GCF_019923565.1	FntvA	5	96.25	0	136	k__Bacteria (UID2495)	80	0	522759	91.3620443773332	1	166991	29.1850976704842	572184	RS_GCF_019923565.1	t	d__Bacteria;p__Pseudomonadota;c__Gammaproteobacteria;o__Enterobacterales;f__Enterobacteriaceae;g__Schneideria;s__Schneideria nysicola	not type material	none	f	1	1	572184	572184	572184	1	2923	NZ_CP074435.1	572184	1	107	NZ_CP074435.1	2927	3723	0	89.785	LN999832.660661.663565	Bacteria;Proteobacteria;Gammaproteobacteria;Enterobacterales;Enterobacteriaceae;Candidatus Steffania;Candidatus Gullanella endobia	572184	572184	t	f	f	572184	572184	Complete Genome	ASM1992356v1	na	PRJNA224116
RS_GCF_020268605.1	EpxiA	0	99.73	0	312	c__Gammaproteobacteria (UID4442)	185	0	3001573	82.4777001000755	7	1376964	37.8364357090766	3639254	RS_GCF_020268605.1	t	d__Bacteria;p__Pseudomonadota;c__Gammaproteobacteria;o__Enterobacterales;f__Enterobacteriaceae;g__Arsenophonus;s__Arsenophonus apicola	type strain of species	LPSN	f	1	1	3301428	3301428	3301428	7	3068	NZ_CP084222.1	3301428	7	375	NZ_CP084222.1-#7	3069	5395	0	98.403	FN545282.2231.5326	Bacteria;Proteobacteria;Gammaproteobacteria;Enterobacterales;Morganellaceae;Arsenophonus;Arsenophonus nasoniae (son-killer infecting Nasonia vitripennis)	519893	519893	t	f	f	3301428	3301428	Complete Genome	ASM2026860v1	na	PRJNA224116
RS_GCF_020523985.1	FgwwA	0	99.89	0.27	876	f__Enterobacteriaceae (UID5054)	305	0	4352504	87.345885576092	25	2474791	49.6640121435253	4983067	RS_GCF_020523985.1	t	d__Bacteria;p__Pseudomonadota;c__Gammaproteobacteria;o__Enterobacterales;f__Enterobacteriaceae;g__Mangrovibacter;s__Mangrovibacter yixingensis	not type material	none	f	2	2	2293878	2293878	1463	2	1393	NZ_JAIVKM010000022.1	13255	3	370	NZ_JAIVKM010000018.1	1393	2556	0	99.785	JJMI01000049.1628.4554	Bacteria;Proteobacteria;Gammaproteobacteria;Enterobacterales;Enterobacteriaceae;Mangrovibacter;Mangrovibacter sp. MFB070	199322	199322	f	f	t	684126	684126	Contig	ASM2052398v1	na	PRJNA224116
RS_GCF_020532665.2	FgdgA	0	99.97	0.17	1173	f__Enterobacteriaceae (UID5124)	336	0	4416542	89.3965180119165	53	2640870	53.4546218562237	4940396	RS_GCF_020532665.2	t	d__Bacteria;p__Pseudomonadota;c__Gammaproteobacteria;o__Enterobacterales;f__Enterobacteriaceae;g__Lelliottia;s__Lelliottia sp020532665	not type material	none	f	5	5	597575	597575	3081	1	2907	NZ_JAIWPG020000031.1	97660	1	111	NZ_JAIWPG020000016.1	2909	5125	0	98.487	CP023504.3485062.3488000	Bacteria;Proteobacteria;Gammaproteobacteria;Enterobacterales;Enterobacteriaceae;Citrobacter;Citrobacter werkmanii	93215	93215	t	f	f	443208	443208	Contig	ASM2053266v2	na	PRJNA224116
RS_GCF_020541225.1	FombA	0	100	0	136	k__Bacteria (UID2495)	80	0	705768	51.5331779041299	1	508084	37.0988528273341	1369541	RS_GCF_020541225.1	t	d__Bacteria;p__Pseudomonadota;c__Gammaproteobacteria;o__Enterobacterales;f__Enterobacteriaceae;g__Steffania;s__Steffania adelgidicola	not type material	none	f	1	1	1369541	1369541	1369541	1	2902	NZ_CP045889.1	1369541	1	111	NZ_CP045889.1	2557	4473	0	98.24	FR872579.70122.72680	Bacteria;Proteobacteria;Gammaproteobacteria;Enterobacterales;Enterobacteriaceae;Candidatus Steffania;Candidatus Steffania adelgidicola str. Klausen-Leopoldsdorf	1369541	1369541	t	f	f	1369541	1369541	Complete Genome	ASM2054122v1	na	PRJNA224116
RS_GCF_020541245.1	EprlA	0	81.04	0	136	k__Bacteria (UID2495)	80	0	314114	90.1124562510758	1	65241	18.7162200929485	348580	RS_GCF_020541245.1	t	d__Bacteria;p__Pseudomonadota;c__Gammaproteobacteria;o__Enterobacterales;f__Enterobacteriaceae;g__Annandia;s__Annandia pinicola	not type material	none	f	1	1	348580	348580	348580	1	2975	NZ_CP045876.1	348580	1	111	NZ_CP045876.1	2564	2641	0	85.686	AE016826.508105.511028	Bacteria;Proteobacteria;Gammaproteobacteria;Enterobacterales;Morganellaceae;Buchnera;Buchnera aphidicola str. Bp (Baizongia pistaciae)	348580	348580	f	f	t	348580	348580	Complete Genome	ASM2054124v1	na	PRJNA224116
RS_GCF_021440345.1	FfuzA	24	99.59	0.27	1005	f__Enterobacteriaceae (UID5103)	324	0	4206305	88.5937779073333	190	2544018	53.5840617189662	4747856	RS_GCF_021440345.1	t	d__Bacteria;p__Pseudomonadota;c__Gammaproteobacteria;o__Enterobacterales;f__Enterobacteriaceae;g__Kluyvera;s__Kluyvera intermedia_A	not type material	none	f	22	21	282882	282882	3270	1	2904	NZ_JAKCNS010000053.1	3270	1	111	NZ_JAKCNS010000053.1	2904	5258	0	99.346	LGHZ01000049.149.3053	Bacteria;Proteobacteria;Gammaproteobacteria;Enterobacterales;Enterobacteriaceae;Kluyvera;Kluyvera cryocrescens	24988	25526	t	f	f	74251	80952	Scaffold	ASM2144034v1	na	PRJNA224116
RS_GCF_022846635.1	ExkgA	0	100	0.75	876	f__Enterobacteriaceae (UID5054)	305	0	3691227	86.6100955210012	1	2244174	52.6567790346536	4261890	RS_GCF_022846635.1	t	d__Bacteria;p__Pseudomonadota;c__Gammaproteobacteria;o__Enterobacterales;f__Enterobacteriaceae;g__GCA-022846635;s__GCA-022846635 sp022846635	not type material	none	f	1	1	4261890	4261890	4261890	7	2901	NZ_AP025685.1	4261890	7	355	NZ_AP025685.1-#2	2908	4894	0	97.111	CP021329.1208688.1211619	Bacteria;Proteobacteria;Gammaproteobacteria;Enterobacterales;Enterobacteriaceae;Raoultella;Raoultella ornithinolytica	4261890	4261890	t	f	f	4261890	4261890	Complete Genome	ASM2284663v1	na	PRJNA224116
RS_GCF_023517775.1	FhslA	0	99.86	0.19	876	f__Enterobacteriaceae (UID5054)	305	0	3846840	86.5468594129867	5	2419310	54.4300471156671	4444806	RS_GCF_023517775.1	t	d__Bacteria;p__Pseudomonadota;c__Gammaproteobacteria;o__Enterobacterales;f__Enterobacteriaceae;g__Mixta;s__Mixta sp023517775	not type material	none	f	1	1	4302229	4302229	4302229	7	2900	NZ_CP082904.1	4302229	7	403	NZ_CP082904.1	2904	5180	0	98.898	CP019706.1877329.1880263	Bacteria;Proteobacteria;Gammaproteobacteria;Enterobacterales;Erwiniaceae;Pantoea;Pantoea alhagi	888961	888961	t	f	f	4302229	4302229	Complete Genome	ASM2351777v1	na	PRJNA224116
RS_GCF_023639785.1	FgcgA	0	99.7	0.5	1173	f__Enterobacteriaceae (UID5124)	336	0	4195852	88.5626841603134	2	2671446	56.3867429902991	4737720	RS_GCF_023639785.1	t	d__Bacteria;p__Pseudomonadota;c__Gammaproteobacteria;o__Enterobacterales;f__Enterobacteriaceae;g__Leclercia;s__Leclercia adecarboxylata_D	not type material	none	f	1	1	4695432	4695432	4695432	8	2902	NZ_CP098325.1	4695432	8	360	NZ_CP098325.1-#6	2904	5193	0	98.967	CP011591.3233596.3236527	Bacteria;Proteobacteria;Gammaproteobacteria;Enterobacterales;Enterobacteriaceae;Enterobacter;Enterobacter asburiae	2368860	2368860	t	f	f	4695432	4695432	Complete Genome	ASM2363978v1	na	PRJNA224116
RS_GCF_024793895.1	FnwkA	0	99.98	0.45	546	f__Enterobacteriaceae (UID5066)	224	0	4254309	87.3532770704652	17	2725523	55.9628757057669	4870234	RS_GCF_024793895.1	t	d__Bacteria;p__Pseudomonadota;c__Gammaproteobacteria;o__Enterobacterales;f__Enterobacteriaceae;g__Serratia_F;s__Serratia_F sp024793895	not type material	none	f	2	2	2038694	2038694	227721	2	2826	NZ_JANUSB010000005.1	322943	2	111	NZ_JANUSB010000017.1	2557	4665	0	99.609	ADBY01000070.33.2939	Bacteria;Proteobacteria;Gammaproteobacteria;Enterobacterales;Yersiniaceae;Serratia;Serratia odorifera DSM 4582	286484	286484	t	f	f	601729	601729	Contig	ASM2479389v1	na	PRJNA224116
RS_GCF_900021175.1	BxfsA	2	99.67	0.33	1173	f__Enterobacteriaceae (UID5124)	336	0	3722400	88.6351135440949	13	2385980	56.8132680332444	4199690	RS_GCF_900021175.1	t	d__Bacteria;p__Pseudomonadota;c__Gammaproteobacteria;o__Enterobacterales;f__Enterobacteriaceae;g__Enterobacter_A;s__Enterobacter_A timonensis	type strain of species	LPSN	f	2	2	1493098	1493098	1493098	4	2902	NZ_FCOP01000011.1	856341	7	356	NZ_FCOP01000010.1-#2	2902	5360	0	100	FCOP01000011.25.2927	Bacteria;Proteobacteria;Gammaproteobacteria;Enterobacterales;Enterobacteriaceae;Enterobacter;Enterobacter sp. MT20	323053	323053	t	f	f	931139	931139	Contig	Enterobacter timonensis	na	PRJNA224116
RS_GCF_900039485.1	BwclA	0	97.53	0	137	k__Bacteria (UID2495)	81	0	527081	62.2613582938993	2	373520	44.1219898837888	846562	RS_GCF_900039485.1	t	d__Bacteria;p__Pseudomonadota;c__Gammaproteobacteria;o__Enterobacterales;f__Enterobacteriaceae;g__Doolittlea;s__Doolittlea endobia	type strain of species	LPSN	f	1	1	834734	834734	834734	1	2917	NZ_LN999833.1	834734	1	105	NZ_LN999833.1	2917	5387	0	100	LN999833.523492.526410	Bacteria;Proteobacteria;Gammaproteobacteria;Enterobacterales;Pectobacteriaceae;Sodalis;Candidatus Doolittlea endobia	423281	423281	t	f	f	834734	834734	Complete Genome	DEMHIR	na	PRJNA224116
RS_GCF_900044015.1	CfzkA	5	97.53	0	137	k__Bacteria (UID2495)	81	0	514539	80.811762913589	3	271980	42.7165985035526	636713	RS_GCF_900044015.1	t	d__Bacteria;p__Pseudomonadota;c__Gammaproteobacteria;o__Enterobacterales;f__Enterobacteriaceae;g__Hoaglandella;s__Hoaglandella endobia	type strain of species	LPSN	f	1	1	628221	628221	628221	1	2957	NZ_LN999835.1	628221	1	110	NZ_LN999835.1	2957	5461	0	100	LN999835.614684.617640	Bacteria;Proteobacteria;Gammaproteobacteria;Enterobacterales;Enterobacteriaceae;Candidatus Steffania;Candidatus Hoaglandella endobia	212237	212237	t	f	f	628221	628221	Complete Genome	HETPER1	na	PRJNA224116
RS_GCF_900048035.1	CeinA	0	95	0	136	k__Bacteria (UID2495)	80	0	457619	48.7845414006424	1	271068	28.8972443635193	938041	RS_GCF_900048035.1	t	d__Bacteria;p__Pseudomonadota;c__Gammaproteobacteria;o__Enterobacterales;f__Enterobacteriaceae;g__Gullanella;s__Gullanella endobia	type strain of species	LPSN	f	1	1	938041	938041	938041	1	2903	NZ_LN999832.1	938041	1	111	NZ_LN999832.1	2903	5361	0	100	LN999832.660661.663565	Bacteria;Proteobacteria;Gammaproteobacteria;Enterobacterales;Enterobacteriaceae;Candidatus Steffania;Candidatus Gullanella endobia	938041	938041	t	f	f	938041	938041	Complete Genome	GEFVIR	na	PRJNA224116
RS_GCF_900087055.1	DevnA	0	100	0.56	277	c__Gammaproteobacteria (UID4387)	177	0	2834892	83.2328091277134	1	1772168	52.0310900331447	3405979	RS_GCF_900087055.1	t	d__Bacteria;p__Pseudomonadota;c__Gammaproteobacteria;o__Enterobacterales;f__Enterobacteriaceae;g__Plesiomonas;s__Plesiomonas shigelloides	type strain of species	LPSN	t	1	1	3405979	3405979	3405979	11	2900	NZ_LT575468.1	3405979	11	111	NZ_LT575468.1	2900	5356	0	100	LT575468.658876.661777	Bacteria;Proteobacteria;Gammaproteobacteria;Enterobacterales;Enterobacteriaceae;Plesiomonas;Plesiomonas shigelloides	3405979	3405979	t	f	f	3405979	3405979	Complete Genome	31289_E01	na	PRJNA224116
RS_GCF_900090215.1	CufrA	0	83.52	0	136	k__Bacteria (UID2495)	80	0	243172	81.4725718746545	1	97224	32.5740189164106	298471	RS_GCF_900090215.1	t	d__Bacteria;p__Pseudomonadota;c__Gammaproteobacteria;o__Enterobacterales;f__Enterobacteriaceae;g__Mikella;s__Mikella sp900090215	not type material	none	f	1	1	298471	298471	298471	1	2903	NZ_LT594522.1	298471	1	108	NZ_LT594522.1	2903	5361	0	100	LT594522.49258.52176	Bacteria;Proteobacteria;Gammaproteobacteria;Enterobacterales;Morganellaceae;Candidatus Mikella;secondary endosymbiont of Trabutina mannipara	298471	298471	f	f	t	298471	298471	Complete Genome	TRABTM	na	PRJNA224116
RS_GCF_900095695.1	CfcqA	1	100	0.34	860	f__Enterobacteriaceae (UID5054)	300	0	4166683	85.7156111173397	89	2362611	48.6047042205828	4861055	RS_GCF_900095695.1	t	d__Bacteria;p__Pseudomonadota;c__Gammaproteobacteria;o__Enterobacterales;f__Enterobacteriaceae;g__Hafnia;s__Hafnia alvei_B	not type material	none	f	14	14	467792	467792	3181	1	2905	NZ_FMIQ01000056.1	3181	1	111	NZ_FMIQ01000056.1	2905	5365	0	100	FMIQ01000056.243.3153	Bacteria;Proteobacteria;Gammaproteobacteria;Enterobacterales;Hafniaceae;Obesumbacterium;Hafnia alvei	54616	55239	t	f	f	102953	102953	Scaffold	GB001_A1	na	PRJNA224116
RS_GCF_900111395.1	EaodA	0	99.72	0	277	c__Gammaproteobacteria (UID4387)	177	0	2935499	82.6674082470307	74	1259207	35.4774853612516	3550975	RS_GCF_900111395.1	t	d__Bacteria;p__Pseudomonadota;c__Gammaproteobacteria;o__Enterobacterales;f__Enterobacteriaceae;g__Thorsellia;s__Thorsellia anophelis	type strain of species	LPSN	t	9	9	279850	279850	2637	2	2568	NZ_FOHV01000061.1	238718	5	111	NZ_FOHV01000002.1	2568	4743	0	100	FOHV01000061.66.2637	Bacteria;Proteobacteria;Gammaproteobacteria;Enterobacterales;Thorselliaceae;Thorsellia;Thorsellia anophelis DSM 18579	47963	52999	t	f	f	130703	130703	Scaffold	IMG-taxon 2599185261 annotated assembly	na	PRJNA224116
RS_GCF_900112475.1	DfmaA	0	100	0	277	c__Gammaproteobacteria (UID4387)	177	0	3372365	85.3580689700558	38	1786985	45.2884189419198	3950845	RS_GCF_900112475.1	t	d__Bacteria;p__Pseudomonadota;c__Gammaproteobacteria;o__Enterobacterales;f__Enterobacteriaceae;g__Pragia;s__Pragia fontium	type strain of species	LPSN	t	6	4	752404	752404	2405	1	2358	NZ_FOLW01000028.1	217616	2	111	NZ_FOLW01000007.1	2358	4355	0	100	FOLW01000028.1.2365	Bacteria;Proteobacteria;Gammaproteobacteria;Enterobacterales;Budviciaceae;Pragia;Pragia fontium DSM 5563 = ATCC 49100	103836	136236	f	f	t	226793	283612	Scaffold	IMG-taxon 2602042030 annotated assembly	na	PRJNA224116
RS_GCF_900143145.1	DueeA	0	100	0	137	k__Bacteria (UID2495)	81	0	2473506	80.4306140903949	397	1735482	56.4324012162601	3075329	RS_GCF_900143145.1	t	d__Bacteria;p__Pseudomonadota;c__Gammaproteobacteria;o__Enterobacterales;f__Enterobacteriaceae;g__SoCistrobi;s__SoCistrobi sp900143145	not type material	none	f	80	80	57932	57932	none	0	none	none	none	0	none	none	none	none	none	none	none	none	7746	7746	f	f	t	11953	11953	Contig	SoCistrobi_v1.0	na	PRJNA224116
RS_GCF_900161835.1	CcsbA	0	97.53	0	137	k__Bacteria (UID2495)	81	0	625260	38.539319955991	1	596676	36.7774802067314	1622395	RS_GCF_900161835.1	t	d__Bacteria;p__Pseudomonadota;c__Gammaproteobacteria;o__Enterobacterales;f__Enterobacteriaceae;g__GCF-900161835;s__GCF-900161835 sp900161835	not type material	none	f	1	1	1622395	1622395	1622395	1	2973	NZ_LT897836.1	1622395	1	111	NZ_LT897836.1	2973	5491	0	100	LT897836.573981.576953	Bacteria;Proteobacteria;Gammaproteobacteria;Enterobacterales;Enterobacteriaceae;Candidatus Steffania;Sodalis endosymbiont of Henestaris halophilus	1622395	1622395	t	f	f	1622395	1622395	Complete Genome	HBAv1	na	PRJNA224116
RS_GCF_900343015.1	BgmqA	0	57.09	0	312	c__Gammaproteobacteria (UID4442)	185	0	386653	58.3077097078228	1	213448	32.1881998114986	663125	RS_GCF_900343015.1	t	d__Bacteria;p__Pseudomonadota;c__Gammaproteobacteria;o__Enterobacterales;f__Enterobacteriaceae;g__Arsenophonus_B;s__Arsenophonus_B sp900343015	not type material	none	f	1	1	663125	663125	663125	1	3035	NZ_LR025108.1	663125	2	112	NZ_LR025108.1	3035	5605	0	100	LR025108.425350.428384	Bacteria;Proteobacteria;Gammaproteobacteria;Enterobacterales;Morganellaceae;Arsenophonus;Arsenophonus endosymbiont of Aleurodicus dispersus	663125	663125	f	f	t	663125	663125	Complete Genome	ARADv1	na	PRJNA224116
RS_GCF_900478135.1	CokvA	0	100	0	277	c__Gammaproteobacteria (UID4387)	177	0	3423939	86.1092319090686	1	2064654	51.924339218072	3976274	RS_GCF_900478135.1	t	d__Bacteria;p__Pseudomonadota;c__Gammaproteobacteria;o__Enterobacterales;f__Enterobacteriaceae;g__Leminorella;s__Leminorella richardii	type strain of species	LPSN	f	1	1	3976274	3976274	3976274	7	2996	NZ_LS483470.1-#4	3976274	7	380	NZ_LS483470.1-#5	2996	5533	0	100	LS483470.3854575.3857571	Bacteria;Proteobacteria;Gammaproteobacteria;Enterobacterales;Budviciaceae;Leminorella;Leminorella richardii	3976274	3976274	t	f	f	3976274	3976274	Complete Genome	28193_H01	na	PRJNA224116
RS_GCF_900635955.1	BpqnA	0	99.99	0.19	875	f__Enterobacteriaceae (UID5054)	304	0	4205082	88.0010731526832	1	2619210	54.8130311875581	4778444	RS_GCF_900635955.1	t	d__Bacteria;p__Pseudomonadota;c__Gammaproteobacteria;o__Enterobacterales;f__Enterobacteriaceae;g__Cedecea;s__Cedecea lapagei	type strain of species	LPSN	f	1	1	4778444	4778444	4778444	7	2906	NZ_LR134201.1	4778444	7	489	NZ_LR134201.1	2906	5288	0	99.518	CP009451.2497137.2500070	Bacteria;Proteobacteria;Gammaproteobacteria;Enterobacterales;Erwiniaceae;Cedecea;Cedecea neteri	4778444	4778444	t	f	f	4778444	4778444	Complete Genome	36672_A01	na	PRJNA224116
[truncated: 61 more columns]

## Sheet: GTDB_EnterobacteralesGenomes
GTDB accession	NCBI accession	Genome ftp link
GB_GCA_000008885.1	GCA_000008885	https://ftp.ncbi.nlm.nih.gov/genomes/all/GCA/000/008/885/GCA_000008885.1_ASM888v1
GB_GCA_000013185.1	GCA_000013185	https://ftp.ncbi.nlm.nih.gov/genomes/all/GCA/000/013/185/GCA_000013185.1_ASM1318v1
GB_GCA_000147015.1	GCA_000147015	https://ftp.ncbi.nlm.nih.gov/genomes/all/GCA/000/147/015/GCA_000147015.1_ASM14701v1
GB_GCA_000238975.1	GCA_000238975	https://ftp.ncbi.nlm.nih.gov/genomes/all/GCA/000/238/975/GCA_000238975.1_ASM23897v1
GB_GCA_000307305.1	GCA_000307305	https://ftp.ncbi.nlm.nih.gov/genomes/all/GCA/000/307/305/GCA_000307305.1_ASM30730v1
GB_GCA_000814905.1	GCA_000814905	https://ftp.ncbi.nlm.nih.gov/genomes/all/GCA/000/814/905/GCA_000814905.1_ASM81490v1
GB_GCA_001242845.1	GCA_001242845	https://ftp.ncbi.nlm.nih.gov/genomes/all/GCA/001/242/845/GCA_001242845.1_Wobs_v01
GB_GCA_001457715.1	GCA_001457715	https://ftp.ncbi.nlm.nih.gov/genomes/all/GCA/001/457/715/GCA_001457715.1_PsisOffGC1.1
GB_GCA_001722135.1	GCA_001722135	https://ftp.ncbi.nlm.nih.gov/genomes/all/GCA/001/722/135/GCA_001722135.1_ASM172213v1
GB_GCA_002074035.1	GCA_002074035	https://ftp.ncbi.nlm.nih.gov/genomes/all/GCA/002/074/035/GCA_002074035.1_ASM207403v1
GB_GCA_002837195.1	GCA_002837195	https://ftp.ncbi.nlm.nih.gov/genomes/all/GCA/002/837/195/GCA_002837195.1_ASM283719v1
GB_GCA_003315335.1	GCA_003315335	https://ftp.ncbi.nlm.nih.gov/genomes/all/GCA/003/315/335/GCA_003315335.1_ASM331533v1
GB_GCA_013285385.1	GCA_013285385	https://ftp.ncbi.nlm.nih.gov/genomes/all/GCA/013/285/385/GCA_013285385.1_ASM1328538v1
GB_GCA_015134355.1	GCA_015134355	https://ftp.ncbi.nlm.nih.gov/genomes/all/GCA/015/134/355/GCA_015134355.1_ASM1513435v1
GB_GCA_015548865.1	GCA_015548865	https://ftp.ncbi.nlm.nih.gov/genomes/all/GCA/015/548/865/GCA_015548865.1_ASM1554886v1
GB_GCA_015655145.1	GCA_015655145	https://ftp.ncbi.nlm.nih.gov/genomes/all/GCA/015/655/145/GCA_015655145.1_ASM1565514v1
GB_GCA_016618195.1	GCA_016618195	https://ftp.ncbi.nlm.nih.gov/genomes/all/GCA/016/618/195/GCA_016618195.1_ASM1661819v1
GB_GCA_016632365.1	GCA_016632365	https://ftp.ncbi.nlm.nih.gov/genomes/all/GCA/016/632/365/GCA_016632365.1_ASM1663236v1
GB_GCA_016642085.1	GCA_016642085	https://ftp.ncbi.nlm.nih.gov/genomes/all/GCA/016/642/085/GCA_016642085.1_ASM1664208v1
GB_GCA_019880405.1	GCA_019880405	https://ftp.ncbi.nlm.nih.gov/genomes/all/GCA/019/880/405/GCA_019880405.1_ASM1988040v1
GB_GCA_020541205.1	GCA_020541205	https://ftp.ncbi.nlm.nih.gov/genomes/all/GCA/020/541/205/GCA_020541205.1_ASM2054120v1
GB_GCA_020541285.1	GCA_020541285	https://ftp.ncbi.nlm.nih.gov/genomes/all/GCA/020/541/285/GCA_020541285.1_ASM2054128v1
GB_GCA_020541345.1	GCA_020541345	https://ftp.ncbi.nlm.nih.gov/genomes/all/GCA/020/541/345/GCA_020541345.1_ASM2054134v1
GB_GCA_021307345.1	GCA_021307345	https://ftp.ncbi.nlm.nih.gov/genomes/all/GCA/021/307/345/GCA_021307345.1_ASM2130734v1
GB_GCA_024349725.1	GCA_024349725	https://ftp.ncbi.nlm.nih.gov/genomes/all/GCA/024/349/725/GCA_024349725.1_Arsenophonus_sp._Ceratovacuna_japonica_strain_CjNOSY1_v._1.0
GB_GCA_024648745.1	GCA_024648745	https://ftp.ncbi.nlm.nih.gov/genomes/all/GCA/024/648/745/GCA_024648745.1_ASM2464874v1
GB_GCA_024748595.1	GCA_024748595	https://ftp.ncbi.nlm.nih.gov/genomes/all/GCA/024/748/595/GCA_024748595.1_ASM2474859v1
GB_GCA_900016775.1	GCA_900016775	https://ftp.ncbi.nlm.nih.gov/genomes/all/GCA/900/016/775/GCA_900016775.1_STsPazieg1.0
GB_GCA_900112785.1	GCA_900112785	https://ftp.ncbi.nlm.nih.gov/genomes/all/GCA/900/112/785/GCA_900112785.1_IMG-taxon_2651870173_annotated_assembly
GB_GCA_900155695.1	GCA_900155695	https://ftp.ncbi.nlm.nih.gov/genomes/all/GCA/900/155/695/GCA_900155695.1_SeCifornacula_v1.1
GB_GCA_900380265.1	GCA_900380265	https://ftp.ncbi.nlm.nih.gov/genomes/all/GCA/900/380/265/GCA_900380265.1_SeCistrobi3249_v1.0
GB_GCA_900446925.1	GCA_900446925	https://ftp.ncbi.nlm.nih.gov/genomes/all/GCA/900/446/925/GCA_900446925.1_31340_G02
GB_GCA_902706205.1	GCA_902706205	https://ftp.ncbi.nlm.nih.gov/genomes/all/GCA/902/706/205/GCA_902706205.1_n18061v0.1
GB_GCA_945271245.1	GCA_945271245	https://ftp.ncbi.nlm.nih.gov/genomes/all/GCA/945/271/245/GCA_945271245.1_SRR11267054_bin.5_metawrap_v1.3.0_MAG
GB_GCA_945288535.1	GCA_945288535	https://ftp.ncbi.nlm.nih.gov/genomes/all/GCA/945/288/535/GCA_945288535.1_SRR11267070_bin.21_metawrap_v1.3.0_MAG
RS_GCF_000006945.2	GCA_000006945	https://ftp.ncbi.nlm.nih.gov/genomes/all/GCA/000/006/945/GCA_000006945.2_ASM694v2
RS_GCF_000009605.1	GCA_000009605	https://ftp.ncbi.nlm.nih.gov/genomes/all/GCA/000/009/605/GCA_000009605.1_ASM960v1
RS_GCF_000010085.1	GCA_000010085	https://ftp.ncbi.nlm.nih.gov/genomes/all/GCA/000/010/085/GCA_000010085.1_ASM1008v1
RS_GCF_000021705.1	GCA_000021705	https://ftp.ncbi.nlm.nih.gov/genomes/all/GCA/000/021/705/GCA_000021705.1_ASM2170v1
RS_GCF_000143625.1	GCA_000143625	https://ftp.ncbi.nlm.nih.gov/genomes/all/GCA/000/143/625/GCA_000143625.1_ASM14362v1
RS_GCF_000164865.1	GCA_000164865	https://ftp.ncbi.nlm.nih.gov/genomes/all/GCA/000/164/865/GCA_000164865.1_ASM16486v1
RS_GCF_000219175.1	GCA_000219175	https://ftp.ncbi.nlm.nih.gov/genomes/all/GCA/000/219/175/GCA_000219175.1_ASM21917v1
RS_GCF_000241955.1	GCA_000241955	https://ftp.ncbi.nlm.nih.gov/genomes/all/GCA/000/241/955/GCA_000241955.1_ASM24195v1
RS_GCF_000252955.1	GCA_000252955	https://ftp.ncbi.nlm.nih.gov/genomes/all/GCA/000/252/955/GCA_000252955.1_ASM25295v1
RS_GCF_000257645.1	GCA_000257645	https://ftp.ncbi.nlm.nih.gov/genomes/all/GCA/000/257/645/GCA_000257645.1_ASM25764v1
RS_GCF_000262305.1	GCA_000262305	https://ftp.ncbi.nlm.nih.gov/genomes/all/GCA/000/262/305/GCA_000262305.1_ASM26230v1
RS_GCF_000287335.1	GCA_000287335	https://ftp.ncbi.nlm.nih.gov/genomes/all/GCA/000/287/335/GCA_000287335.1_ASM28733v1
RS_GCF_000287355.1	GCA_000287355	https://ftp.ncbi.nlm.nih.gov/genomes/all/GCA/000/287/355/GCA_000287355.1_ASM28735v1
RS_GCF_000314855.2	GCA_000314855	https://ftp.ncbi.nlm.nih.gov/genomes/all/GCA/000/314/855/GCA_000314855.2_ASM31485v2
RS_GCF_000314895.2	GCA_000314895	https://ftp.ncbi.nlm.nih.gov/genomes/all/GCA/000/314/895/GCA_000314895.2_ASM31489v2
RS_GCF_000400505.1	GCA_000400505	https://ftp.ncbi.nlm.nih.gov/genomes/all/GCA/000/400/505/GCA_000400505.1_DPA2511_1.0
RS_GCF_000463115.2	GCA_000463115	https://ftp.ncbi.nlm.nih.gov/genomes/all/GCA/000/463/115/GCA_000463115.2_CroHelLMG23732_1.0
RS_GCF_000463155.2	GCA_000463155	https://ftp.ncbi.nlm.nih.gov/genomes/all/GCA/000/463/155/GCA_000463155.2_CroZurLMG23730T_1.0
RS_GCF_000471645.3	GCA_000471645	https://ftp.ncbi.nlm.nih.gov/genomes/all/GCA/000/471/645/GCA_000471645.3_BiG_1.2
RS_GCF_000517265.1	GCA_000517265	https://ftp.ncbi.nlm.nih.gov/genomes/all/GCA/000/517/265/GCA_000517265.1_Photorhabdus_temperata_NC19
RS_GCF_000517425.1	GCA_000517425	https://ftp.ncbi.nlm.nih.gov/genomes/all/GCA/000/517/425/GCA_000517425.1_ASM51742v1
RS_GCF_000518745.1	GCA_000518745	https://ftp.ncbi.nlm.nih.gov/genomes/all/GCA/000/518/745/GCA_000518745.1_ASM51874v1
RS_GCF_000520015.2	GCA_000520015	https://ftp.ncbi.nlm.nih.gov/genomes/all/GCA/000/520/015/GCA_000520015.2_ASM52001v2
RS_GCF_000527275.1	GCA_000527275	https://ftp.ncbi.nlm.nih.gov/genomes/all/GCA/000/527/275/GCA_000527275.1_PalPAL1v1.0
RS_GCF_000599885.1	GCA_000599885	https://ftp.ncbi.nlm.nih.gov/genomes/all/GCA/000/599/885/GCA_000599885.1_IMH
RS_GCF_000688655.1	GCA_000688655	https://ftp.ncbi.nlm.nih.gov/genomes/all/GCA/000/688/655/GCA_000688655.1_LonsB104
RS_GCF_000735345.1	GCA_000735345	https://ftp.ncbi.nlm.nih.gov/genomes/all/GCA/000/735/345/GCA_000735345.1_GEAM_DRAFTv1
RS_GCF_000735455.1	GCA_000735455	https://ftp.ncbi.nlm.nih.gov/genomes/all/GCA/000/735/455/GCA_000735455.1_GYRE_DRAFTv1
RS_GCF_000754815.1	GCA_000754815	https://ftp.ncbi.nlm.nih.gov/genomes/all/GCA/000/754/815/GCA_000754815.1_YRC
RS_GCF_000821185.2	GCA_000821185	https://ftp.ncbi.nlm.nih.gov/genomes/all/GCA/000/821/185/GCA_000821185.2_ASM82118v2
RS_GCF_000828515.1	GCA_000828515	https://ftp.ncbi.nlm.nih.gov/genomes/all/GCA/000/828/515/GCA_000828515.1_ASM82851v1
RS_GCF_000828815.1	GCA_000828815	https://ftp.ncbi.nlm.nih.gov/genomes/all/GCA/000/828/815/GCA_000828815.1_ASM82881v1
RS_GCF_000971765.1	GCA_000971765	https://ftp.ncbi.nlm.nih.gov/genomes/all/GCA/000/971/765/GCA_000971765.1_ASM97176v1
RS_GCF_001006005.1	GCA_001006005	https://ftp.ncbi.nlm.nih.gov/genomes/all/GCA/001/006/005/GCA_001006005.1_ASM100600v1
RS_GCF_001277215.2	GCA_001277215	https://ftp.ncbi.nlm.nih.gov/genomes/all/GCA/001/277/215/GCA_001277215.2_ASM127721v2
RS_GCF_001294465.1	GCA_001294465	https://ftp.ncbi.nlm.nih.gov/genomes/all/GCA/001/294/465/GCA_001294465.1_Mwi35017_DRAFTv2
RS_GCF_001297775.1	GCA_001297775	https://ftp.ncbi.nlm.nih.gov/genomes/all/GCA/001/297/775/GCA_001297775.1_ASM129777v1
RS_GCF_001484765.1	GCA_001484765	https://ftp.ncbi.nlm.nih.gov/genomes/all/GCA/001/484/765/GCA_001484765.1_ASM148476v1
RS_GCF_001506165.1	GCA_001506165	https://ftp.ncbi.nlm.nih.gov/genomes/all/GCA/001/506/165/GCA_001506165.1_ASM150616v1
RS_GCF_001517405.1	GCA_001517405	https://ftp.ncbi.nlm.nih.gov/genomes/all/GCA/001/517/405/GCA_001517405.1_EM595
RS_GCF_001534665.1	GCA_001534665	https://ftp.ncbi.nlm.nih.gov/genomes/all/GCA/001/534/665/GCA_001534665.1_ASM153466v1
RS_GCF_001590905.1	GCA_001590905	https://ftp.ncbi.nlm.nih.gov/genomes/all/GCA/001/590/905/GCA_001590905.1_ASM159090v1
RS_GCF_001598695.1	GCA_001598695	https://ftp.ncbi.nlm.nih.gov/genomes/all/GCA/001/598/695/GCA_001598695.1_ASM159869v1
RS_GCF_001598855.1	GCA_001598855	https://ftp.ncbi.nlm.nih.gov/genomes/all/GCA/001/598/855/GCA_001598855.1_ASM159885v1
RS_GCF_001602625.1	GCA_001602625	https://ftp.ncbi.nlm.nih.gov/genomes/all/GCA/001/602/625/GCA_001602625.1_ASM160262v1
RS_GCF_001690185.1	GCA_001690185	https://ftp.ncbi.nlm.nih.gov/genomes/all/GCA/001/690/185/GCA_001690185.1_ASM169018v1
RS_GCF_001742145.1	GCA_001742145	https://ftp.ncbi.nlm.nih.gov/genomes/all/GCA/001/742/145/GCA_001742145.1_ASM174214v1
RS_GCF_002042885.1	GCA_002042885	https://ftp.ncbi.nlm.nih.gov/genomes/all/GCA/002/042/885/GCA_002042885.1_ASM204288v1
RS_GCF_002073915.1	GCA_002073915	https://ftp.ncbi.nlm.nih.gov/genomes/all/GCA/002/073/915/GCA_002073915.1_ASM207391v1
RS_GCF_002075085.1	GCA_002075085	https://ftp.ncbi.nlm.nih.gov/genomes/all/GCA/002/075/085/GCA_002075085.1_ASM207508v1
RS_GCF_002163585.1	GCA_002163585	https://ftp.ncbi.nlm.nih.gov/genomes/all/GCA/002/163/585/GCA_002163585.1_ASM216358v1
RS_GCF_002291425.1	GCA_002291425	https://ftp.ncbi.nlm.nih.gov/genomes/all/GCA/002/291/425/GCA_002291425.1_ASM229142v1
RS_GCF_002752165.1	GCA_002752165	https://ftp.ncbi.nlm.nih.gov/genomes/all/GCA/002/752/165/GCA_002752165.1_ASM275216v1
RS_GCF_002847015.1	GCA_002847015	https://ftp.ncbi.nlm.nih.gov/genomes/all/GCA/002/847/015/GCA_002847015.1_ASM284701v1
RS_GCF_002858675.1	GCA_002858675	https://ftp.ncbi.nlm.nih.gov/genomes/all/GCA/002/858/675/GCA_002858675.1_ASM285867v1
RS_GCF_002915575.1	GCA_002915575	https://ftp.ncbi.nlm.nih.gov/genomes/all/GCA/002/915/575/GCA_002915575.1_ASM291557v1
RS_GCF_002918555.1	GCA_002918555	https://ftp.ncbi.nlm.nih.gov/genomes/all/GCA/002/918/555/GCA_002918555.1_ASM291855v1
RS_GCF_002933315.1	GCA_002933315	https://ftp.ncbi.nlm.nih.gov/genomes/all/GCA/002/933/315/GCA_002933315.1_ASM293331v1
RS_GCF_003096015.2	GCA_003096015	https://ftp.ncbi.nlm.nih.gov/genomes/all/GCA/003/096/015/GCA_003096015.2_ASM309601v2
RS_GCF_003113495.2	GCA_003113495	https://ftp.ncbi.nlm.nih.gov/genomes/all/GCA/003/113/495/GCA_003113495.2_ASM311349v2
RS_GCF_003115845.1	GCA_003115845	https://ftp.ncbi.nlm.nih.gov/genomes/all/GCA/003/115/845/GCA_003115845.1_ASM311584v1
RS_GCF_003122425.1	GCA_003122425	https://ftp.ncbi.nlm.nih.gov/genomes/all/GCA/003/122/425/GCA_003122425.1_ASM312242v1
RS_GCF_003332275.1	GCA_003332275	https://ftp.ncbi.nlm.nih.gov/genomes/all/GCA/003/332/275/GCA_003332275.1_ASM333227v1
RS_GCF_003363015.1	GCA_003363015	https://ftp.ncbi.nlm.nih.gov/genomes/all/GCA/003/363/015/GCA_003363015.1_ASM336301v1
RS_GCF_003391335.1	GCA_003391335	https://ftp.ncbi.nlm.nih.gov/genomes/all/GCA/003/391/335/GCA_003391335.1_ASM339133v1
RS_GCF_003594915.1	GCA_003594915	https://ftp.ncbi.nlm.nih.gov/genomes/all/GCA/003/594/915/GCA_003594915.1_ASM359491v1
RS_GCF_003634275.1	GCA_003634275	https://ftp.ncbi.nlm.nih.gov/genomes/all/GCA/003/634/275/GCA_003634275.1_ASM363427v1
RS_GCF_003751845.1	GCA_003751845	https://ftp.ncbi.nlm.nih.gov/genomes/all/GCA/003/751/845/GCA_003751845.1_ASM375184v1
RS_GCF_003812745.1	GCA_003812745	https://ftp.ncbi.nlm.nih.gov/genomes/all/GCA/003/812/745/GCA_003812745.1_ASM381274v1
RS_GCF_003996855.1	GCA_003996855	https://ftp.ncbi.nlm.nih.gov/genomes/all/GCA/003/996/855/GCA_003996855.1_ASM399685v1
RS_GCF_004011885.1	GCA_004011885	https://ftp.ncbi.nlm.nih.gov/genomes/all/GCA/004/011/885/GCA_004011885.1_ASM401188v1
RS_GCF_004296475.1	GCA_004296475	https://ftp.ncbi.nlm.nih.gov/genomes/all/GCA/004/296/475/GCA_004296475.1_ASM429647v1
RS_GCF_004342665.1	GCA_004342665	https://ftp.ncbi.nlm.nih.gov/genomes/all/GCA/004/342/665/GCA_004342665.1_ASM434266v1
RS_GCF_004343195.1	GCA_004343195	https://ftp.ncbi.nlm.nih.gov/genomes/all/GCA/004/343/195/GCA_004343195.1_ASM434319v1
RS_GCF_005671395.1	GCA_005671395	https://ftp.ncbi.nlm.nih.gov/genomes/all/GCA/005/671/395/GCA_005671395.1_ASM567139v1
RS_GCF_007570865.1	GCA_007570865	https://ftp.ncbi.nlm.nih.gov/genomes/all/GCA/007/570/865/GCA_007570865.1_ASM757086v1
RS_GCF_007858975.2	GCA_007858975	https://ftp.ncbi.nlm.nih.gov/genomes/all/GCA/007/858/975/GCA_007858975.2_ASM785897v2
RS_GCF_008710095.1	GCA_008710095	https://ftp.ncbi.nlm.nih.gov/genomes/all/GCA/008/710/095/GCA_008710095.1_ASM871009v1
RS_GCF_009711095.1	GCA_009711095	https://ftp.ncbi.nlm.nih.gov/genomes/all/GCA/009/711/095/GCA_009711095.1_ASM971109v1
RS_GCF_009800925.1	GCA_009800925	https://ftp.ncbi.nlm.nih.gov/genomes/all/GCA/009/800/925/GCA_009800925.1_ASM980092v1
RS_GCF_009805595.3	GCA_009805595	https://ftp.ncbi.nlm.nih.gov/genomes/all/GCA/009/805/595/GCA_009805595.3_ASM980559v3
RS_GCF_009817885.1	GCA_009817885	https://ftp.ncbi.nlm.nih.gov/genomes/all/GCA/009/817/885/GCA_009817885.1_ASM981788v1
RS_GCF_009827135.1	GCA_009827135	https://ftp.ncbi.nlm.nih.gov/genomes/all/GCA/009/827/135/GCA_009827135.1_ASM982713v1
RS_GCF_009829985.1	GCA_009829985	https://ftp.ncbi.nlm.nih.gov/genomes/all/GCA/009/829/985/GCA_009829985.1_ASM982998v1
RS_GCF_011745665.1	GCA_011745665	https://ftp.ncbi.nlm.nih.gov/genomes/all/GCA/011/745/665/GCA_011745665.1_ASM1174566v1
RS_GCF_011808225.1	GCA_011808225	https://ftp.ncbi.nlm.nih.gov/genomes/all/GCA/011/808/225/GCA_011808225.1_ASM1180822v1
RS_GCF_012562605.1	GCA_012562605	https://ftp.ncbi.nlm.nih.gov/genomes/all/GCA/012/562/605/GCA_012562605.1_ASM1256260v1
RS_GCF_013782625.1	GCA_013782625	https://ftp.ncbi.nlm.nih.gov/genomes/all/GCA/013/782/625/GCA_013782625.1_ASM1378262v1
RS_GCF_014489845.1	GCA_014489845	https://ftp.ncbi.nlm.nih.gov/genomes/all/GCA/014/489/845/GCA_014489845.1_ASM1448984v1
RS_GCF_016865525.2	GCA_016865525	https://ftp.ncbi.nlm.nih.gov/genomes/all/GCA/016/865/525/GCA_016865525.2_ASM1686552v2
RS_GCF_017348915.1	GCA_017348915	https://ftp.ncbi.nlm.nih.gov/genomes/all/GCA/017/348/915/GCA_017348915.1_ASM1734891v1
RS_GCF_018257795.1	GCA_018257795	https://ftp.ncbi.nlm.nih.gov/genomes/all/GCA/018/257/795/GCA_018257795.1_ASM1825779v1
RS_GCF_018323885.1	GCA_018323885	https://ftp.ncbi.nlm.nih.gov/genomes/all/GCA/018/323/885/GCA_018323885.1_ASM1832388v1
RS_GCF_018494065.1	GCA_018494065	https://ftp.ncbi.nlm.nih.gov/genomes/all/GCA/018/494/065/GCA_018494065.1_ASM1849406v1
RS_GCF_018777395.1	GCA_018777395	https://ftp.ncbi.nlm.nih.gov/genomes/all/GCA/018/777/395/GCA_018777395.1_ASM1877739v1
RS_GCF_019218745.1	GCA_019218745	https://ftp.ncbi.nlm.nih.gov/genomes/all/GCA/019/218/745/GCA_019218745.1_ASM1921874v1
RS_GCF_019646055.1	GCA_019646055	https://ftp.ncbi.nlm.nih.gov/genomes/all/GCA/019/646/055/GCA_019646055.1_ASM1964605v1
RS_GCF_019923565.1	GCA_019923565	https://ftp.ncbi.nlm.nih.gov/genomes/all/GCA/019/923/565/GCA_019923565.1_ASM1992356v1
RS_GCF_020268605.1	GCA_020268605	https://ftp.ncbi.nlm.nih.gov/genomes/all/GCA/020/268/605/GCA_020268605.1_ASM2026860v1
RS_GCF_020523985.1	GCA_020523985	https://ftp.ncbi.nlm.nih.gov/genomes/all/GCA/020/523/985/GCA_020523985.1_ASM2052398v1
RS_GCF_020532665.2	GCA_020532665	https://ftp.ncbi.nlm.nih.gov/genomes/all/GCA/020/532/665/GCA_020532665.2_ASM2053266v2
RS_GCF_020541225.1	GCA_020541225	https://ftp.ncbi.nlm.nih.gov/genomes/all/GCA/020/541/225/GCA_020541225.1_ASM2054122v1
RS_GCF_020541245.1	GCA_020541245	https://ftp.ncbi.nlm.nih.gov/genomes/all/GCA/020/541/245/GCA_020541245.1_ASM2054124v1
RS_GCF_021440345.1	GCA_021440345	https://ftp.ncbi.nlm.nih.gov/genomes/all/GCA/021/440/345/GCA_021440345.1_ASM2144034v1
RS_GCF_022846635.1	GCA_022846635	https://ftp.ncbi.nlm.nih.gov/genomes/all/GCA/022/846/635/GCA_022846635.1_ASM2284663v1
RS_GCF_023517775.1	GCA_023517775	https://ftp.ncbi.nlm.nih.gov/genomes/all/GCA/023/517/775/GCA_023517775.1_ASM2351777v1
RS_GCF_023639785.1	GCA_023639785	https://ftp.ncbi.nlm.nih.gov/genomes/all/GCA/023/639/785/GCA_023639785.1_ASM2363978v1
RS_GCF_024793895.1	GCA_024793895	https://ftp.ncbi.nlm.nih.gov/genomes/all/GCA/024/793/895/GCA_024793895.1_ASM2479389v1
RS_GCF_900021175.1	GCA_900021175	https://ftp.ncbi.nlm.nih.gov/genomes/all/GCA/900/021/175/GCA_900021175.1_Enterobacter_timonensis
RS_GCF_900039485.1	GCA_900039485	https://ftp.ncbi.nlm.nih.gov/genomes/all/GCA/900/039/485/GCA_900039485.1_DEMHIR
RS_GCF_900044015.1	GCA_900044015	https://ftp.ncbi.nlm.nih.gov/genomes/all/GCA/900/044/015/GCA_900044015.1_HETPER1
RS_GCF_900048035.1	GCA_900048035	https://ftp.ncbi.nlm.nih.gov/genomes/all/GCA/900/048/035/GCA_900048035.1_GEFVIR
RS_GCF_900087055.1	GCA_900087055	https://ftp.ncbi.nlm.nih.gov/genomes/all/GCA/900/087/055/GCA_900087055.1_31289_E01
RS_GCF_900090215.1	GCA_900090215	https://ftp.ncbi.nlm.nih.gov/genomes/all/GCA/900/090/215/GCA_900090215.1_TRABTM
RS_GCF_900095695.1	GCA_900095695	https://ftp.ncbi.nlm.nih.gov/genomes/all/GCA/900/095/695/GCA_900095695.1_GB001_A1
RS_GCF_900111395.1	GCA_900111395	https://ftp.ncbi.nlm.nih.gov/genomes/all/GCA/900/111/395/GCA_900111395.1_IMG-taxon_2599185261_annotated_assembly
RS_GCF_900112475.1	GCA_900112475	https://ftp.ncbi.nlm.nih.gov/genomes/all/GCA/900/112/475/GCA_900112475.1_IMG-taxon_2602042030_annotated_assembly
RS_GCF_900143145.1	GCA_900143145	https://ftp.ncbi.nlm.nih.gov/genomes/all/GCA/900/143/145/GCA_900143145.1_SoCistrobi_v1.0
RS_GCF_900161835.1	GCA_900161835	https://ftp.ncbi.nlm.nih.gov/genomes/all/GCA/900/161/835/GCA_900161835.1_HBAv1
RS_GCF_900343015.1	GCA_900343015	https://ftp.ncbi.nlm.nih.gov/genomes/all/GCA/900/343/015/GCA_900343015.1_ARADv1
RS_GCF_900478135.1	GCA_900478135	https://ftp.ncbi.nlm.nih.gov/genomes/all/GCA/900/478/135/GCA_900478135.1_28193_H01
RS_GCF_900635955.1	GCA_900635955	https://ftp.ncbi.nlm.nih.gov/genomes/all/GCA/900/635/955/GCA_900635955.1_36672_A01

## Sheet: GTDB_EnterobacteralesAnnotation
GTDB Enterobacterales Prokka annotation YedD
gnl|Prokka|BadoA01.g_3 prokka gene 44958 45434 . - . ID=BadoA01.g_01353_gene	locus_tag=BadoA01.g_01353 gnl|Prokka|BadoA01.g_3 Prodigal:002006 CDS 44958 45434 . - 0 ID=BadoA01.g_01353	Parent=BadoA01.g_01353_gene	inference=ab initio prediction:Prodigal:002006	locus_tag=BadoA01.g_01353	product=hypothetical protein	protein_id=gnl|Prokka|BadoA01.g_01353
gnl|Prokka|BcatA01.g_1 prokka gene 1553187 1553681 . + . ID=BcatA01.g_01473_gene	locus_tag=BcatA01.g_01473 gnl|Prokka|BcatA01.g_1 Prodigal:002006 CDS 1553187 1553681 . + 0 ID=BcatA01.g_01473	Parent=BcatA01.g_01473_gene	inference=ab initio prediction:Prodigal:002006	locus_tag=BcatA01.g_01473	product=hypothetical protein	protein_id=gnl|Prokka|BcatA01.g_01473
gnl|Prokka|BgtjA01.g_15 prokka gene 430060 430473 . - . ID=BgtjA01.g_03882_gene	locus_tag=BgtjA01.g_03882 gnl|Prokka|BgtjA01.g_15 Prodigal:002006 CDS 430060 430473 . - 0 ID=BgtjA01.g_03882	Parent=BgtjA01.g_03882_gene	inference=ab initio prediction:Prodigal:002006	locus_tag=BgtjA01.g_03882	product=hypothetical protein	protein_id=gnl|Prokka|BgtjA01.g_03882
gnl|Prokka|BhpdA01.g_1 prokka gene 1062126 1062539 . - . ID=BhpdA01.g_01033_gene	locus_tag=BhpdA01.g_01033 gnl|Prokka|BhpdA01.g_1 Prodigal:002006 CDS 1062126 1062539 . - 0 ID=BhpdA01.g_01033	Parent=BhpdA01.g_01033_gene	inference=ab initio prediction:Prodigal:002006	locus_tag=BhpdA01.g_01033	product=hypothetical protein	protein_id=gnl|Prokka|BhpdA01.g_01033
gnl|Prokka|BjclA01.g_3 prokka gene 27191 27670 . + . ID=BjclA01.g_01508_gene	locus_tag=BjclA01.g_01508 gnl|Prokka|BjclA01.g_3 Prodigal:002006 CDS 27191 27670 . + 0 ID=BjclA01.g_01508	Parent=BjclA01.g_01508_gene	inference=ab initio prediction:Prodigal:002006	locus_tag=BjclA01.g_01508	product=hypothetical protein	protein_id=gnl|Prokka|BjclA01.g_01508
gnl|Prokka|BkuyA01.g_35 prokka gene 172509 172922 . - . ID=BkuyA01.g_04057_gene	locus_tag=BkuyA01.g_04057 gnl|Prokka|BkuyA01.g_35 Prodigal:002006 CDS 172509 172922 . - 0 ID=BkuyA01.g_04057	Parent=BkuyA01.g_04057_gene	inference=ab initio prediction:Prodigal:002006	locus_tag=BkuyA01.g_04057	product=hypothetical protein	protein_id=gnl|Prokka|BkuyA01.g_04057
gnl|Prokka|BpqnA01.g_1 prokka gene 1694912 1695331 . + . ID=BpqnA01.g_01644_gene	locus_tag=BpqnA01.g_01644 gnl|Prokka|BpqnA01.g_1 Prodigal:002006 CDS 1694912 1695331 . + 0 ID=BpqnA01.g_01644	Parent=BpqnA01.g_01644_gene	inference=ab initio prediction:Prodigal:002006	locus_tag=BpqnA01.g_01644	product=hypothetical protein	protein_id=gnl|Prokka|BpqnA01.g_01644
gnl|Prokka|BqsyA01.g_38 prokka gene 2052 2465 . + . ID=BqsyA01.g_03905_gene	locus_tag=BqsyA01.g_03905 gnl|Prokka|BqsyA01.g_38 Prodigal:002006 CDS 2052 2465 . + 0 ID=BqsyA01.g_03905	Parent=BqsyA01.g_03905_gene	inference=ab initio prediction:Prodigal:002006	locus_tag=BqsyA01.g_03905	product=hypothetical protein	protein_id=gnl|Prokka|BqsyA01.g_03905
gnl|Prokka|BqtiA01.g_1 prokka gene 2795574 2795987 . - . ID=BqtiA01.g_02632_gene	locus_tag=BqtiA01.g_02632 gnl|Prokka|BqtiA01.g_1 Prodigal:002006 CDS 2795574 2795987 . - 0 ID=BqtiA01.g_02632	Parent=BqtiA01.g_02632_gene	inference=ab initio prediction:Prodigal:002006	locus_tag=BqtiA01.g_02632	product=hypothetical protein	protein_id=gnl|Prokka|BqtiA01.g_02632
gnl|Prokka|BqtqA01.g_6 prokka gene 696559 696972 . + . ID=BqtqA01.g_03791_gene	locus_tag=BqtqA01.g_03791 gnl|Prokka|BqtqA01.g_6 Prodigal:002006 CDS 696559 696972 . + 0 ID=BqtqA01.g_03791	Parent=BqtqA01.g_03791_gene	inference=ab initio prediction:Prodigal:002006	locus_tag=BqtqA01.g_03791	product=hypothetical protein	protein_id=gnl|Prokka|BqtqA01.g_03791
gnl|Prokka|BqtrA01.g_1 prokka gene 305538 305951 . - . ID=BqtrA01.g_00287_gene	locus_tag=BqtrA01.g_00287 gnl|Prokka|BqtrA01.g_1 Prodigal:002006 CDS 305538 305951 . - 0 ID=BqtrA01.g_00287	Parent=BqtrA01.g_00287_gene	inference=ab initio prediction:Prodigal:002006	locus_tag=BqtrA01.g_00287	product=hypothetical protein	protein_id=gnl|Prokka|BqtrA01.g_00287
gnl|Prokka|BsucA01.g_1 prokka gene 1502605 1503018 . + . ID=BsucA01.g_01435_gene	locus_tag=BsucA01.g_01435 gnl|Prokka|BsucA01.g_1 Prodigal:002006 CDS 1502605 1503018 . + 0 ID=BsucA01.g_01435	Parent=BsucA01.g_01435_gene	inference=ab initio prediction:Prodigal:002006	locus_tag=BsucA01.g_01435	product=hypothetical protein	protein_id=gnl|Prokka|BsucA01.g_01435
gnl|Prokka|BxeqA01.g_34 prokka gene 286743 287156 . - . ID=BxeqA01.g_03519_gene	locus_tag=BxeqA01.g_03519 gnl|Prokka|BxeqA01.g_34 Prodigal:002006 CDS 286743 287156 . - 0 ID=BxeqA01.g_03519	Parent=BxeqA01.g_03519_gene	inference=ab initio prediction:Prodigal:002006	locus_tag=BxeqA01.g_03519	product=hypothetical protein	protein_id=gnl|Prokka|BxeqA01.g_03519
gnl|Prokka|BxfsA01.g_13 prokka gene 359947 360360 . - . ID=BxfsA01.g_03420_gene	locus_tag=BxfsA01.g_03420 gnl|Prokka|BxfsA01.g_13 Prodigal:002006 CDS 359947 360360 . - 0 ID=BxfsA01.g_03420	Parent=BxfsA01.g_03420_gene	inference=ab initio prediction:Prodigal:002006	locus_tag=BxfsA01.g_03420	product=hypothetical protein	protein_id=gnl|Prokka|BxfsA01.g_03420
gnl|Prokka|BxftA01.g_1 prokka gene 1937919 1938332 . + . ID=BxftA01.g_01828_gene	locus_tag=BxftA01.g_01828 gnl|Prokka|BxftA01.g_1 Prodigal:002006 CDS 1937919 1938332 . + 0 ID=BxftA01.g_01828	Parent=BxftA01.g_01828_gene	inference=ab initio prediction:Prodigal:002006	locus_tag=BxftA01.g_01828	product=hypothetical protein	protein_id=gnl|Prokka|BxftA01.g_01828
gnl|Prokka|BxvaA01.g_2 prokka gene 28886 29365 . - . ID=BxvaA01.g_00034_gene	locus_tag=BxvaA01.g_00034 gnl|Prokka|BxvaA01.g_2 Prodigal:002006 CDS 28886 29365 . - 0 ID=BxvaA01.g_00034	Parent=BxvaA01.g_00034_gene	inference=ab initio prediction:Prodigal:002006	locus_tag=BxvaA01.g_00034	product=hypothetical protein	protein_id=gnl|Prokka|BxvaA01.g_00034
gnl|Prokka|BxvpA01.g_1 prokka gene 2332394 2332891 . - . ID=BxvpA01.g_02198_gene	locus_tag=BxvpA01.g_02198 gnl|Prokka|BxvpA01.g_1 Prodigal:002006 CDS 2332394 2332891 . - 0 ID=BxvpA01.g_02198	Parent=BxvpA01.g_02198_gene	inference=ab initio prediction:Prodigal:002006	locus_tag=BxvpA01.g_02198	product=hypothetical protein	protein_id=gnl|Prokka|BxvpA01.g_02198
gnl|Prokka|BxzlA01.g_96 prokka gene 5724 6137 . - . ID=BxzlA01.g_02253_gene	locus_tag=BxzlA01.g_02253 gnl|Prokka|BxzlA01.g_96 Prodigal:002006 CDS 5724 6137 . - 0 ID=BxzlA01.g_02253	Parent=BxzlA01.g_02253_gene	inference=ab initio prediction:Prodigal:002006	locus_tag=BxzlA01.g_02253	product=hypothetical protein	protein_id=gnl|Prokka|BxzlA01.g_02253
gnl|Prokka|CbaqA01.g_38 prokka gene 19898 20311 . - . ID=CbaqA01.g_02032_gene	locus_tag=CbaqA01.g_02032 gnl|Prokka|CbaqA01.g_38 Prodigal:002006 CDS 19898 20311 . - 0 ID=CbaqA01.g_02032	Parent=CbaqA01.g_02032_gene	inference=ab initio prediction:Prodigal:002006	locus_tag=CbaqA01.g_02032	product=hypothetical protein	protein_id=gnl|Prokka|CbaqA01.g_02032
gnl|Prokka|CgwrA01.g_41 prokka gene 785 1216 . + . ID=CgwrA01.g_02490_gene	locus_tag=CgwrA01.g_02490 gnl|Prokka|CgwrA01.g_41 Prodigal:002006 CDS 785 1216 . + 0 ID=CgwrA01.g_02490	Parent=CgwrA01.g_02490_gene	inference=ab initio prediction:Prodigal:002006	locus_tag=CgwrA01.g_02490	product=hypothetical protein	protein_id=gnl|Prokka|CgwrA01.g_02490
gnl|Prokka|ChklA01.g_25 prokka gene 3149 3628 . + . ID=ChklA01.g_00501_gene	locus_tag=ChklA01.g_00501 gnl|Prokka|ChklA01.g_25 Prodigal:002006 CDS 3149 3628 . + 0 ID=ChklA01.g_00501	Parent=ChklA01.g_00501_gene	inference=ab initio prediction:Prodigal:002006	locus_tag=ChklA01.g_00501	product=hypothetical protein	protein_id=gnl|Prokka|ChklA01.g_00501
gnl|Prokka|CmnqA01.g_11 prokka gene 229619 230038 . + . ID=CmnqA01.g_00824_gene	locus_tag=CmnqA01.g_00824 gnl|Prokka|CmnqA01.g_11 Prodigal:002006 CDS 229619 230038 . + 0 ID=CmnqA01.g_00824	Parent=CmnqA01.g_00824_gene	inference=ab initio prediction:Prodigal:002006	locus_tag=CmnqA01.g_00824	product=hypothetical protein	protein_id=gnl|Prokka|CmnqA01.g_00824
gnl|Prokka|CmskA01.g_1 prokka gene 4479766 4480329 . - . ID=CmskA01.g_04152_gene	locus_tag=CmskA01.g_04152 gnl|Prokka|CmskA01.g_1 Prodigal:002006 CDS 4479766 4480329 . - 0 ID=CmskA01.g_04152	Parent=CmskA01.g_04152_gene	inference=ab initio prediction:Prodigal:002006	locus_tag=CmskA01.g_04152	product=hypothetical protein	protein_id=gnl|Prokka|CmskA01.g_04152
gnl|Prokka|CndzA01.g_1 prokka gene 327593 328006 . + . ID=CndzA01.g_00278_gene	locus_tag=CndzA01.g_00278 gnl|Prokka|CndzA01.g_1 Prodigal:002006 CDS 327593 328006 . + 0 ID=CndzA01.g_00278	Parent=CndzA01.g_00278_gene	inference=ab initio prediction:Prodigal:002006	locus_tag=CndzA01.g_00278	product=hypothetical protein	protein_id=gnl|Prokka|CndzA01.g_00278
gnl|Prokka|CzejA01.g_1 prokka gene 2738042 2738566 . - . ID=CzejA01.g_02658_gene	locus_tag=CzejA01.g_02658 gnl|Prokka|CzejA01.g_1 Prodigal:002006 CDS 2738042 2738566 . - 0 ID=CzejA01.g_02658	Parent=CzejA01.g_02658_gene	inference=ab initio prediction:Prodigal:002006	locus_tag=CzejA01.g_02658	product=hypothetical protein	protein_id=gnl|Prokka|CzejA01.g_02658
gnl|Prokka|DawgA01.g_1 prokka gene 1512943 1513410 . + . ID=DawgA01.g_01427_gene	locus_tag=DawgA01.g_01427 gnl|Prokka|DawgA01.g_1 Prodigal:002006 CDS 1512943 1513410 . + 0 ID=DawgA01.g_01427	Parent=DawgA01.g_01427_gene	inference=ab initio prediction:Prodigal:002006	locus_tag=DawgA01.g_01427	product=hypothetical protein	protein_id=gnl|Prokka|DawgA01.g_01427
gnl|Prokka|DeacA01.g_2 prokka gene 58233 58661 . + . ID=DeacA01.g_00833_gene	locus_tag=DeacA01.g_00833 gnl|Prokka|DeacA01.g_2 Prodigal:002006 CDS 58233 58661 . + 0 ID=DeacA01.g_00833	Parent=DeacA01.g_00833_gene	inference=ab initio prediction:Prodigal:002006	locus_tag=DeacA01.g_00833	product=hypothetical protein	protein_id=gnl|Prokka|DeacA01.g_00833
gnl|Prokka|DekdA01.g_27 prokka gene 40007 40420 . - . ID=DekdA01.g_03692_gene	locus_tag=DekdA01.g_03692 gnl|Prokka|DekdA01.g_27 Prodigal:002006 CDS 40007 40420 . - 0 ID=DekdA01.g_03692	Parent=DekdA01.g_03692_gene	inference=ab initio prediction:Prodigal:002006	locus_tag=DekdA01.g_03692	product=hypothetical protein	protein_id=gnl|Prokka|DekdA01.g_03692
gnl|Prokka|DevtA01.g_4 prokka gene 148029 148445 . - . ID=DevtA01.g_01320_gene	locus_tag=DevtA01.g_01320 gnl|Prokka|DevtA01.g_4 Prodigal:002006 CDS 148029 148445 . - 0 ID=DevtA01.g_01320	Parent=DevtA01.g_01320_gene	inference=ab initio prediction:Prodigal:002006	locus_tag=DevtA01.g_01320	product=hypothetical protein	protein_id=gnl|Prokka|DevtA01.g_01320
gnl|Prokka|DlwjA01.g_1 prokka gene 2922430 2922891 . - . ID=DlwjA01.g_02829_gene	locus_tag=DlwjA01.g_02829 gnl|Prokka|DlwjA01.g_1 Prodigal:002006 CDS 2922430 2922891 . - 0 ID=DlwjA01.g_02829	Parent=DlwjA01.g_02829_gene	inference=ab initio prediction:Prodigal:002006	locus_tag=DlwjA01.g_02829	product=hypothetical protein	protein_id=gnl|Prokka|DlwjA01.g_02829
gnl|Prokka|DotaA01.g_17 prokka gene 45929 46369 . + . ID=DotaA01.g_00907_gene	locus_tag=DotaA01.g_00907 gnl|Prokka|DotaA01.g_17 Prodigal:002006 CDS 45929 46369 . + 0 ID=DotaA01.g_00907	Parent=DotaA01.g_00907_gene	inference=ab initio prediction:Prodigal:002006	locus_tag=DotaA01.g_00907	product=hypothetical protein	protein_id=gnl|Prokka|DotaA01.g_00907
gnl|Prokka|DszyA01.g_1 prokka gene 2053188 2053613 . - . ID=DszyA01.g_01983_gene	locus_tag=DszyA01.g_01983 gnl|Prokka|DszyA01.g_1 Prodigal:002006 CDS 2053188 2053613 . - 0 ID=DszyA01.g_01983	Parent=DszyA01.g_01983_gene	inference=ab initio prediction:Prodigal:002006	locus_tag=DszyA01.g_01983	product=hypothetical protein	protein_id=gnl|Prokka|DszyA01.g_01983
gnl|Prokka|DtbyA01.g_1 prokka gene 752165 752578 . + . ID=DtbyA01.g_00733_gene	locus_tag=DtbyA01.g_00733 gnl|Prokka|DtbyA01.g_1 Prodigal:002006 CDS 752165 752578 . + 0 ID=DtbyA01.g_00733	Parent=DtbyA01.g_00733_gene	inference=ab initio prediction:Prodigal:002006	locus_tag=DtbyA01.g_00733	product=hypothetical protein	protein_id=gnl|Prokka|DtbyA01.g_00733
gnl|Prokka|DtxdA01.g_1 prokka gene 1610755 1611171 . + . ID=DtxdA01.g_01498_gene	locus_tag=DtxdA01.g_01498 gnl|Prokka|DtxdA01.g_1 Prodigal:002006 CDS 1610755 1611171 . + 0 ID=DtxdA01.g_01498	Parent=DtxdA01.g_01498_gene	inference=ab initio prediction:Prodigal:002006	locus_tag=DtxdA01.g_01498	product=hypothetical protein	protein_id=gnl|Prokka|DtxdA01.g_01498
gnl|Prokka|DtxtA01.g_41 prokka gene 104022 104435 . + . ID=DtxtA01.g_02491_gene	locus_tag=DtxtA01.g_02491 gnl|Prokka|DtxtA01.g_41 Prodigal:002006 CDS 104022 104435 . + 0 ID=DtxtA01.g_02491	Parent=DtxtA01.g_02491_gene	inference=ab initio prediction:Prodigal:002006	locus_tag=DtxtA01.g_02491	product=hypothetical protein	protein_id=gnl|Prokka|DtxtA01.g_02491
gnl|Prokka|DueeA01.g_292 prokka gene 20122 20598 . - . ID=DueeA01.g_02372_gene	locus_tag=DueeA01.g_02372 gnl|Prokka|DueeA01.g_292 Prodigal:002006 CDS 20122 20598 . - 0 ID=DueeA01.g_02372	Parent=DueeA01.g_02372_gene	inference=ab initio prediction:Prodigal:002006	locus_tag=DueeA01.g_02372	product=hypothetical protein	protein_id=gnl|Prokka|DueeA01.g_02372
gnl|Prokka|DuhuA01.g_1 prokka gene 3271944 3272423 . - . ID=DuhuA01.g_02917_gene	locus_tag=DuhuA01.g_02917 gnl|Prokka|DuhuA01.g_1 Prodigal:002006 CDS 3271944 3272423 . - 0 ID=DuhuA01.g_02917	Parent=DuhuA01.g_02917_gene	inference=ab initio prediction:Prodigal:002006	locus_tag=DuhuA01.g_02917	product=hypothetical protein	protein_id=gnl|Prokka|DuhuA01.g_02917
gnl|Prokka|DuhvA01.g_1 prokka gene 2391630 2392109 . - . ID=DuhvA01.g_02827_gene	locus_tag=DuhvA01.g_02827 gnl|Prokka|DuhvA01.g_1 Prodigal:002006 CDS 2391630 2392109 . - 0 ID=DuhvA01.g_02827	Parent=DuhvA01.g_02827_gene	inference=ab initio prediction:Prodigal:002006	locus_tag=DuhvA01.g_02827	product=hypothetical protein	protein_id=gnl|Prokka|DuhvA01.g_02827
gnl|Prokka|DymkA01.g_11 prokka gene 206 688 . - . ID=DymkA01.g_01557_gene	locus_tag=DymkA01.g_01557 gnl|Prokka|DymkA01.g_11 Prodigal:002006 CDS 206 688 . - 0 ID=DymkA01.g_01557	Parent=DymkA01.g_01557_gene	inference=ab initio prediction:Prodigal:002006	locus_tag=DymkA01.g_01557	product=hypothetical protein	protein_id=gnl|Prokka|DymkA01.g_01557
gnl|Prokka|DzimA01.g_1 prokka gene 2332984 2333463 . - . ID=DzimA01.g_02203_gene	locus_tag=DzimA01.g_02203 gnl|Prokka|DzimA01.g_1 Prodigal:002006 CDS 2332984 2333463 . - 0 ID=DzimA01.g_02203	Parent=DzimA01.g_02203_gene	inference=ab initio prediction:Prodigal:002006	locus_tag=DzimA01.g_02203	product=hypothetical protein	protein_id=gnl|Prokka|DzimA01.g_02203
gnl|Prokka|EaqvA01.g_5 prokka gene 22119 22529 . + . ID=EaqvA01.g_01114_gene	locus_tag=EaqvA01.g_01114 gnl|Prokka|EaqvA01.g_5 Prodigal:002006 CDS 22119 22529 . + 0 ID=EaqvA01.g_01114	Parent=EaqvA01.g_01114_gene	inference=ab initio prediction:Prodigal:002006	locus_tag=EaqvA01.g_01114	product=hypothetical protein	protein_id=gnl|Prokka|EaqvA01.g_01114
gnl|Prokka|EilbA01.g_1 prokka gene 2688963 2689376 . - . ID=EilbA01.g_02658_gene	locus_tag=EilbA01.g_02658 gnl|Prokka|EilbA01.g_1 Prodigal:002006 CDS 2688963 2689376 . - 0 ID=EilbA01.g_02658	Parent=EilbA01.g_02658_gene	inference=ab initio prediction:Prodigal:002006	locus_tag=EilbA01.g_02658	product=hypothetical protein	protein_id=gnl|Prokka|EilbA01.g_02658
gnl|Prokka|EnxfA01.g_68 prokka gene 44918 45328 . + . ID=EnxfA01.g_03339_gene	locus_tag=EnxfA01.g_03339 gnl|Prokka|EnxfA01.g_68 Prodigal:002006 CDS 44918 45328 . + 0 ID=EnxfA01.g_03339	Parent=EnxfA01.g_03339_gene	inference=ab initio prediction:Prodigal:002006	locus_tag=EnxfA01.g_03339	product=hypothetical protein	protein_id=gnl|Prokka|EnxfA01.g_03339
gnl|Prokka|EtevA01.g_143 prokka gene 8971 9402 . - . ID=EtevA01.g_03327_gene	locus_tag=EtevA01.g_03327 gnl|Prokka|EtevA01.g_143 Prodigal:002006 CDS 8971 9402 . - 0 ID=EtevA01.g_03327	Parent=EtevA01.g_03327_gene	inference=ab initio prediction:Prodigal:002006	locus_tag=EtevA01.g_03327	product=hypothetical protein	protein_id=gnl|Prokka|EtevA01.g_03327
gnl|Prokka|EvyiA01.g_33 prokka gene 30982 31395 . + . ID=EvyiA01.g_02941_gene	locus_tag=EvyiA01.g_02941 gnl|Prokka|EvyiA01.g_33 Prodigal:002006 CDS 30982 31395 . + 0 ID=EvyiA01.g_02941	Parent=EvyiA01.g_02941_gene	inference=ab initio prediction:Prodigal:002006	locus_tag=EvyiA01.g_02941	product=hypothetical protein	protein_id=gnl|Prokka|EvyiA01.g_02941
gnl|Prokka|EwboA01.g_5 prokka gene 123426 123839 . - . ID=EwboA01.g_01865_gene	locus_tag=EwboA01.g_01865 gnl|Prokka|EwboA01.g_5 Prodigal:002006 CDS 123426 123839 . - 0 ID=EwboA01.g_01865	Parent=EwboA01.g_01865_gene	inference=ab initio prediction:Prodigal:002006	locus_tag=EwboA01.g_01865	product=hypothetical protein	protein_id=gnl|Prokka|EwboA01.g_01865
gnl|Prokka|EwcyA01.g_1 prokka gene 3738316 3738729 . + . ID=EwcyA01.g_03505_gene	locus_tag=EwcyA01.g_03505 gnl|Prokka|EwcyA01.g_1 Prodigal:002006 CDS 3738316 3738729 . + 0 ID=EwcyA01.g_03505	Parent=EwcyA01.g_03505_gene	inference=ab initio prediction:Prodigal:002006	locus_tag=EwcyA01.g_03505	product=hypothetical protein	protein_id=gnl|Prokka|EwcyA01.g_03505
gnl|Prokka|ExkgA01.g_1 prokka gene 1542446 1543438 . + . ID=ExkgA01.g_01452_gene	locus_tag=ExkgA01.g_01452 gnl|Prokka|ExkgA01.g_1 Prodigal:002006 CDS 1542446 1543438 . + 0 ID=ExkgA01.g_01452	Parent=ExkgA01.g_01452_gene	inference=ab initio prediction:Prodigal:002006	locus_tag=ExkgA01.g_01452	product=hypothetical protein	protein_id=gnl|Prokka|ExkgA01.g_01452
gnl|Prokka|FfuzA01.g_151 prokka gene 20964 21377 . + . ID=FfuzA01.g_03741_gene	locus_tag=FfuzA01.g_03741 gnl|Prokka|FfuzA01.g_151 Prodigal:002006 CDS 20964 21377 . + 0 ID=FfuzA01.g_03741	Parent=FfuzA01.g_03741_gene	inference=ab initio prediction:Prodigal:002006	locus_tag=FfuzA01.g_03741	product=hypothetical protein	protein_id=gnl|Prokka|FfuzA01.g_03741
gnl|Prokka|FfvtA01.g_48 prokka gene 5061 5471 . - . ID=FfvtA01.g_03877_gene	locus_tag=FfvtA01.g_03877 gnl|Prokka|FfvtA01.g_48 Prodigal:002006 CDS 5061 5471 . - 0 ID=FfvtA01.g_03877	Parent=FfvtA01.g_03877_gene	inference=ab initio prediction:Prodigal:002006	locus_tag=FfvtA01.g_03877	product=hypothetical protein	protein_id=gnl|Prokka|FfvtA01.g_03877
gnl|Prokka|FgcgA01.g_1 prokka gene 2961178 2961591 . - . ID=FgcgA01.g_02797_gene	locus_tag=FgcgA01.g_02797 gnl|Prokka|FgcgA01.g_1 Prodigal:002006 CDS 2961178 2961591 . - 0 ID=FgcgA01.g_02797	Parent=FgcgA01.g_02797_gene	inference=ab initio prediction:Prodigal:002006	locus_tag=FgcgA01.g_02797	product=hypothetical protein	protein_id=gnl|Prokka|FgcgA01.g_02797
gnl|Prokka|FgdgA01.g_18 prokka gene 107 520 . + . ID=FgdgA01.g_02416_gene	locus_tag=FgdgA01.g_02416 gnl|Prokka|FgdgA01.g_18 Prodigal:002006 CDS 107 520 . + 0 ID=FgdgA01.g_02416	Parent=FgdgA01.g_02416_gene	inference=ab initio prediction:Prodigal:002006	locus_tag=FgdgA01.g_02416	product=hypothetical protein	protein_id=gnl|Prokka|FgdgA01.g_02416
gnl|Prokka|FgwwA01.g_1 prokka gene 1831780 1832205 . - . ID=FgwwA01.g_01687_gene	locus_tag=FgwwA01.g_01687 gnl|Prokka|FgwwA01.g_1 Prodigal:002006 CDS 1831780 1832205 . - 0 ID=FgwwA01.g_01687	Parent=FgwwA01.g_01687_gene	inference=ab initio prediction:Prodigal:002006	locus_tag=FgwwA01.g_01687	product=hypothetical protein	protein_id=gnl|Prokka|FgwwA01.g_01687
gnl|Prokka|FhslA01.g_1 prokka gene 2583173 2583652 . - . ID=FhslA01.g_02496_gene	locus_tag=FhslA01.g_02496 gnl|Prokka|FhslA01.g_1 Prodigal:002006 CDS 2583173 2583652 . - 0 ID=FhslA01.g_02496	Parent=FhslA01.g_02496_gene	inference=ab initio prediction:Prodigal:002006	locus_tag=FhslA01.g_02496	product=hypothetical protein	protein_id=gnl|Prokka|FhslA01.g_02496
gnl|Prokka|FkusA01.g_1 prokka gene 2618523 2618936 . - . ID=FkusA01.g_02541_gene	locus_tag=FkusA01.g_02541 gnl|Prokka|FkusA01.g_1 Prodigal:002006 CDS 2618523 2618936 . - 0 ID=FkusA01.g_02541	Parent=FkusA01.g_02541_gene	inference=ab initio prediction:Prodigal:002006	locus_tag=FkusA01.g_02541	product=hypothetical protein	protein_id=gnl|Prokka|FkusA01.g_02541
gnl|Prokka|FkvwA01.g_1 prokka gene 710742 711224 . - . ID=FkvwA01.g_00665_gene	locus_tag=FkvwA01.g_00665 gnl|Prokka|FkvwA01.g_1 Prodigal:002006 CDS 710742 711224 . - 0 ID=FkvwA01.g_00665	Parent=FkvwA01.g_00665_gene	inference=ab initio prediction:Prodigal:002006	locus_tag=FkvwA01.g_00665	product=hypothetical protein	protein_id=gnl|Prokka|FkvwA01.g_00665
gnl|Prokka|FobeA01.g_1 prokka gene 1310841 1311320 . + . ID=FobeA01.g_01735_gene	locus_tag=FobeA01.g_01735 gnl|Prokka|FobeA01.g_1 Prodigal:002006 CDS 1310841 1311320 . + 0 ID=FobeA01.g_01735	Parent=FobeA01.g_01735_gene	inference=ab initio prediction:Prodigal:002006	locus_tag=FobeA01.g_01735	product=hypothetical protein	protein_id=gnl|Prokka|FobeA01.g_01735
gnl|Prokka|FpilA01.g_1 prokka gene 11315 11824 . + . ID=FpilA01.g_00012_gene	locus_tag=FpilA01.g_00012 gnl|Prokka|FpilA01.g_1 Prodigal:002006 CDS 11315 11824 . + 0 ID=FpilA01.g_00012	Parent=FpilA01.g_00012_gene	inference=ab initio prediction:Prodigal:002006	locus_tag=FpilA01.g_00012	product=hypothetical protein	protein_id=gnl|Prokka|FpilA01.g_00012

## Sheet: Source Data Figure 5e
Quantification of LptD-LPS crosslink product (% of T236 intensity in wild-type)
Strain	wild-type			DlptM
Amino acid position	Y112	F228	T236	Y112	F228	T236
Replicate 1	31	1	100	45	1	4
Replicate 2	47	2	100	43	3	1
Replicate 3	58	3	100	66	7	9
Mean	45.33	2	100	51.33	3.66	4.67
Standard deviation	13.57	1	0	12.74	3.06	4.04
s.e.m.	7.84	0.58	0	7.36	1.76	2.33

## Sheet: Source Data Suppl. Fig. 1b
LC-MS/MS data - Gel Bands LptDE(His) vs LptDEM(His)
protein_set_id	accession	gene_name	description	#observable_peptides	abundance_LptDEM(His)1	abundance_LptDEM(His)2	abundance_LptDE(His)1	abundance_LptDE(His)2	IBAQ LptDEM(His)1	IBAQ LptDEM(His)2	IBAQ LptDE(His)1	IBAQ LptDE(His)2		IBAQ band 1	IBAQ band 2
1223	YEDD_ECOLI	yedD	sp|P31063|YEDD_ECOLI Uncharacterized lipoprotein YedD OS=Escherichia coli (strain K12) OX=83333 GN=yedD PE=3 SV=1	10	241195696	159038176	388626848	136048544	2.41196e+07	1.59038e+07	3.88627e+07	1.36049e+07		2.00117e+07	2.62338e+07
1200	YQHA_ECO24	yqhA	sp|A7ZRN9|YQHA_ECO24 UPF0114 protein YqhA OS=Escherichia coli O139:H28 (strain E24377A / ETEC) OX=331111 GN=yqhA PE=3 SV=1	8	4853488	20762260	8419834	43880576	606686	2.59528e+06	1.05248e+06	5485072		1.60098e+06	3.26878e+06
1172	LPTE_ECO24	lptE	sp|A7ZJ30|LPTE_ECO24 LPS-assembly lipoprotein LptE OS=Escherichia coli O139:H28 (strain E24377A / ETEC) OX=331111 GN=lptE PE=3 SV=1	13	3.36967e+06	1.15476e+06	2.11048e+06	855795	259206	88827.6	162345	65830.4		174017	114088
1188	RL10_ECO24	rplJ	sp|A7ZUJ8|RL10_ECO24 50S ribosomal protein L10 OS=Escherichia coli O139:H28 (strain E24377A / ETEC) OX=331111 GN=rplJ PE=3 SV=1	12	514035	848994	1.03442e+06	1.56468e+06	42836.3	70749.5	86201.4	130390		56792.9	108296
1164	RL7_ECO24	rplL	sp|A7ZUK0|RL7_ECO24 50S ribosomal protein L7/L12 OS=Escherichia coli O139:H28 (strain E24377A / ETEC) OX=331111 GN=rplL PE=3 SV=1	8	1.27112e+06	637195	430743	256656	158890	79649.3	53842.8	32082.1		119270	42962.4
1218	YHCB_ECO57	yhcB	sp|P0ADW5|YHCB_ECO57 Putative cytochrome d ubiquinol oxidase subunit 3 OS=Escherichia coli O157:H7 OX=83334 GN=yhcB PE=3 SV=2	9	93817.9	915078	113937	668092	10424.2	101675	12659.7	74232.5		56049.8	43446.1
1207	RL9_ECO24	rplI	sp|A7ZV74|RL9_ECO24 50S ribosomal protein L9 OS=Escherichia coli O139:H28 (strain E24377A / ETEC) OX=331111 GN=rplI PE=3 SV=1	14			126748	20470.1	0	0	9053.41	1462.15		0	5257.78
1186	NUOA_ECO24	nuoA	sp|A7ZPA2|NUOA_ECO24 NADH-quinone oxidoreductase subunit A OS=Escherichia coli O139:H28 (strain E24377A / ETEC) OX=331111 GN=nuoA PE=3 SV=1	5	257976	106379	1.06315e+06	102760	51595.2	21275.9	212629	20552.1		36435.5	116591
1205	LPTD_ECOK1	lptD	sp|A1A7A3|LPTD_ECOK1 LPS-assembly protein LptD OS=Escherichia coli O1:K1 / APEC OX=405955 GN=lptD PE=3 SV=1	46	2.11349e+06	488150	1.00059e+06	626529	45945.4	10612	21752	13620.2		28278.7	17686.1
1161	RL11_ECO24	rplK	sp|A7ZUJ6|RL11_ECO24 50S ribosomal protein L11 OS=Escherichia coli O139:H28 (strain E24377A / ETEC) OX=331111 GN=rplK PE=3 SV=1	10	89398.2	70752.1	458295	211791	8939.82	7075.2	45829.5	21179.1		8007.51	33504.3
1222	YBJP_ECOLI	ybjP	sp|P75818|YBJP_ECOLI Uncharacterized lipoprotein YbjP OS=Escherichia coli (strain K12) OX=83333 GN=ybjP PE=1 SV=1	10	92365.5		395492	45383.5	9236.55	0	39549.2	4538.35		4618.27	22043.8
1212	YGGT_ECO57	yggT	sp|P64566|YGGT_ECO57 Uncharacterized protein YggT OS=Escherichia coli O157:H7 OX=83334 GN=yggT PE=3 SV=1	8	2.39557e+06	234930	165851	55501.7	299446	29366.2	20731.4	6937.71		164406	13834.5
1166	RL6_ECO24	rplF	sp|A7ZSJ4|RL6_ECO24 50S ribosomal protein L6 OS=Escherichia coli O139:H28 (strain E24377A / ETEC) OX=331111 GN=rplF PE=3 SV=1	10	259204	105099	641881	261644	25920.4	10509.9	64188.1	26164.4		18215.1	45176.3
1201	DSBB_ECO57	dsbB	sp|P0A6M3|DSBB_ECO57 Disulfide bond formation protein B OS=Escherichia coli O157:H7 OX=83334 GN=dsbB PE=3 SV=1	8	459309	15673.9	301214	15005.8	57413.7	1959.24	37651.7	1875.73		29686.4	19763.7
1198	IBPA_ECO24	ibpA	sp|A7ZTP1|IBPA_ECO24 Small heat shock protein IbpA OS=Escherichia coli O139:H28 (strain E24377A / ETEC) OX=331111 GN=ibpA PE=3 SV=1	9		44123.9	74218.5	421822	0	4902.65	8246.5	46869.1		2451.33	27557.8
1185	RL20_ECO24	rplT	sp|A7ZMI4|RL20_ECO24 50S ribosomal protein L20 OS=Escherichia coli O139:H28 (strain E24377A / ETEC) OX=331111 GN=rplT PE=3 SV=1	10	141783	140646	388827	1.16296e+06	14178.3	14064.6	38882.7	116296		14121.4	77589.2
1217	YJBQ_ECO57	yjbQ	sp|P0AF49|YJBQ_ECO57 UPF0047 protein YjbQ OS=Escherichia coli O157:H7 OX=83334 GN=yjbQ PE=3 SV=1	8	57262.1	41408.4	22966.1	56252.5	7157.77	5176.05	2870.76	7031.56		6166.91	4951.16
1220	SLYB_ECO57	slyB	sp|P0A906|SLYB_ECO57 Outer membrane lipoprotein SlyB OS=Escherichia coli O157:H7 OX=83334 GN=slyB PE=3 SV=1	6	49615.6	171465	123659	370479	8269.27	28577.5	20609.8	61746.5		18423.4	41178.2
1190	RL5_ECO24	rplE	sp|A7ZSJ7|RL5_ECO24 50S ribosomal protein L5 OS=Escherichia coli O139:H28 (strain E24377A / ETEC) OX=331111 GN=rplE PE=3 SV=1	13	94838.6	61798	359009	183920	7295.28	4753.69	27616.1	14147.7		6024.49	20881.9
1167	RL17_ECO24	rplQ	sp|A7ZSI3|RL17_ECO24 50S ribosomal protein L17 OS=Escherichia coli O139:H28 (strain E24377A / ETEC) OX=331111 GN=rplQ PE=3 SV=1	8	146787	105584	901000	711009	18348.4	13198	112625	88876.1		15773.2	100751
1210	PTKA_ECO57	gatA	sp|P69814|PTKA_ECO57 PTS system galactitol-specific EIIA component OS=Escherichia coli O157:H7 OX=83334 GN=gatA PE=3 SV=1	9	41405.6	57311.9	85424.6	252894	4600.62	6367.98	9491.63	28099.3		5484.3	18795.5
1169	YBAY_ECOLI	ybaY	sp|P77717|YBAY_ECOLI Uncharacterized lipoprotein YbaY OS=Escherichia coli (strain K12) OX=83333 GN=ybaY PE=1 SV=1	5	34322.4	19565.3	203356	18540.5	6864.48	3913.07	40671.2	3708.09		5388.78	22189.6
1229	YLAC_ECO57	ylaC	sp|P0AAS1|YLAC_ECO57 Inner membrane protein YlaC OS=Escherichia coli O157:H7 OX=83334 GN=ylaC PE=3 SV=2	8		26904.7	29587.3	62765.4	0	3363.09	3698.41	7845.68		1681.55	5772.05
1163	YIBN_ECO57	yibN	sp|P0AG29|YIBN_ECO57 Uncharacterized protein YibN OS=Escherichia coli O157:H7 OX=83334 GN=yibN PE=3 SV=1	8		49019.9	99689.5	163579	0	6127.49	12461.2	20447.4		3063.74	16454.3
1209	KORC1_ECOLX	korC	sp|Q52277|KORC1_ECOLX Transcriptional repressor protein KorC OS=Escherichia coli OX=562 GN=korC PE=4 SV=2	5	29236288	10637761	18004096	9443025	5.84726e+06	2.12755e+06	3.60082e+06	1888605		3.9874e+06	2.74471e+06
1216	FTSH_ECO57	ftsH	sp|Q8X9L0|FTSH_ECO57 ATP-dependent zinc metalloprotease FtsH OS=Escherichia coli O157:H7 OX=83334 GN=ftsH PE=3 SV=1	40	105843	102894	384529	622374	2646.08	2572.36	9613.22	15559.3		2609.22	12586.3
1213	YIFL_ECO57	yifL	sp|P0ADN8|YIFL_ECO57 Uncharacterized lipoprotein YifL OS=Escherichia coli O157:H7 OX=83334 GN=yifL PE=3 SV=1	5	296273	334382	13318.2	5134.13	59254.7	66876.4	2663.64	1026.83		63065.5	1845.23
1160	RL14_ECO24	rplN	sp|A7ZSJ9|RL14_ECO24 50S ribosomal protein L14 OS=Escherichia coli O139:H28 (strain E24377A / ETEC) OX=331111 GN=rplN PE=3 SV=1	7		71983.6	180060	899858	0	10283.4	25722.8	128551		5141.69	77137
1171	FABZ_ECO24	fabZ	sp|A7ZHS0|FABZ_ECO24 3-hydroxyacyl-[acyl-carrier-protein] dehydratase FabZ OS=Escherichia coli O139:H28 (strain E24377A / ETEC) OX=331111 GN=fabZ PE=3 SV=1	9	72391.4		592462	155676	8043.49	0	65829.1	17297.4		4021.75	41563.2
1226	MOAD_ECOLI	moaD	sp|P30748|MOAD_ECOLI Molybdopterin synthase sulfur carrier subunit OS=Escherichia coli (strain K12) OX=83333 GN=moaD PE=1 SV=2	4			13879.9	16807.2	0	0	3469.98	4201.81		0	3835.9
1215	URK_ECO57	udk	sp|P0A8F6|URK_ECO57 Uridine kinase OS=Escherichia coli O157:H7 OX=83334 GN=udk PE=3 SV=1	14		29037.2	51573.1	69689.7	0	2074.09	3683.79	4977.84		1037.04	4330.81
1189	OMPC_ECO57	ompC	sp|Q8XE41|OMPC_ECO57 Outer membrane porin C OS=Escherichia coli O157:H7 OX=83334 GN=ompC PE=3 SV=1	22			21934.9	26352.1	0	0	997.042	1197.82		0	1097.43
1204	RL15_ECO24	rplO	sp|A7ZSJ0|RL15_ECO24 50S ribosomal protein L15 OS=Escherichia coli O139:H28 (strain E24377A / ETEC) OX=331111 GN=rplO PE=3 SV=1	11			89512.5	62108.6	0	0	8137.5	5646.24		0	6891.87
1203	RS11_ECO24	rpsK	sp|A7ZSI6|RS11_ECO24 30S ribosomal protein S11 OS=Escherichia coli O139:H28 (strain E24377A / ETEC) OX=331111 GN=rpsK PE=3 SV=1	8			22642.1	46455.2	0	0	2830.26	5806.9		0	4318.58
1199	WBBL_ECOLI	wbbL	sp|P36667|WBBL_ECOLI Rhamnosyltransferase WbbL OS=Escherichia coli (strain K12) OX=83333 GN=wbbL PE=1 SV=1	14	66963.8		64792.1	9628.26	4783.12	0	4628.01	687.733		2391.56	2657.87
1162	LPXH_ECO24	lpxH	sp|A7ZIT3|LPXH_ECO24 UDP-2,3-diacylglucosamine hydrolase OS=Escherichia coli O139:H28 (strain E24377A / ETEC) OX=331111 GN=lpxH PE=3 SV=1	16	33969.2	16008.9	28104	22820.3	2123.07	1000.55	1756.5	1426.27		1561.81	1591.39
1202	TOLR_ECO57	tolR	sp|P0ABV8|TOLR_ECO57 Tol-Pal system protein TolR OS=Escherichia coli O157:H7 OX=83334 GN=tolR PE=3 SV=1	5		31971.2	25982.7	60189.3	0	6394.24	5196.53	12037.9		3197.12	8617.2
1208	RS13_ECO57	rpsM	sp|P0A7T1|RS13_ECO57 30S ribosomal protein S13 OS=Escherichia coli O157:H7 OX=83334 GN=rpsM PE=3 SV=2	7		18552.9	19378.7	62317.4	0	2650.41	2768.39	8902.48		1325.2	5835.44
1232	PET_ECO44	pet	sp|O68900|PET_ECO44 Serine protease pet autotransporter OS=Escherichia coli O44:H18 (strain 042 / EAEC) OX=216592 GN=pet PE=1 SV=1	77	362772	386570	301105	159527	4711.33	5020.39	3910.45	2071.79		4865.86	2991.12
1168	PNP_ECO24	pnp	sp|A7ZS61|PNP_ECO24 Polyribonucleotide nucleotidyltransferase OS=Escherichia coli O139:H28 (strain E24377A / ETEC) OX=331111 GN=pnp PE=3 SV=1	38		29569	76927.2	268195	0	778.132	2024.4	7057.77		389.066	4541.09
1165	RL4_ECO24	rplD	sp|A7ZSK8|RL4_ECO24 50S ribosomal protein L4 OS=Escherichia coli O139:H28 (strain E24377A / ETEC) OX=331111 GN=rplD PE=3 SV=1	13	264622	139777	62356.6	37159.9	20355.5	10752.1	4796.66	2858.45		15553.8	3827.56
1230	YAHJ_ECOLI	yahJ	sp|P77554|YAHJ_ECOLI Uncharacterized protein YahJ OS=Escherichia coli (strain K12) OX=83333 GN=yahJ PE=3 SV=1	27	91718.2	109437	274401	515277	3396.97	4053.23	10163	19084.3		3725.1	14623.7
1235	SDHM_ECOLI	sdaB	sp|P30744|SDHM_ECOLI L-serine dehydratase 2 OS=Escherichia coli (strain K12) OX=83333 GN=sdaB PE=2 SV=2	18				14923.6	0	0	0	829.09		0	414.545
1227	GNTR_ECOL6	gntR	sp|P0ACP6|GNTR_ECOL6 HTH-type transcriptional regulator GntR OS=Escherichia coli O6:H1 (strain CFT073 / ATCC 700928 / UPEC) OX=199310 GN=gntR PE=3 SV=1	18	35780896	32065312	34065456	15416243	1.98783e+06	1.78141e+06	1.89253e+06	856458		1.88462e+06	1.37449e+06
1228	REP1_ECOLX	repA	sp|P10396|REP1_ECOLX Replication initiation protein (Fragment) OS=Escherichia coli OX=562 GN=repA PE=4 SV=2	7	9151116	4424973	2.39453e+06	2.54822e+06	1.3073e+06	632139	342076	364031		969721	353053
1170	MNME_ECO24	mnmE	sp|A7ZTR2|MNME_ECO24 tRNA modification GTPase MnmE OS=Escherichia coli O139:H28 (strain E24377A / ETEC) OX=331111 GN=mnmE PE=3 SV=1	28	29417.2		195619	125469	1050.61	0	6986.4	4481.03		525.307	5733.72
1236	CRFC_ECOLI	crfC	sp|P0DM85|CRFC_ECOLI Clamp-binding protein CrfC OS=Escherichia coli (strain K12) OX=83333 GN=crfC PE=1 SV=1	48	888164	101133	40995.7	17708.9	18503.4	2106.93	854.077	368.936		10305.2	611.507
1211	YKFA_ECOLI	ykfA	sp|P75678|YKFA_ECOLI Uncharacterized protein YkfA OS=Escherichia coli (strain K12) OX=83333 GN=ykfA PE=4 SV=2	18	6792279	12490378	5.83751e+06	10866753	377349	693910	324306	603708		535629	464007
1159	PEPB_ECO55	pepB	sp|B7LDB5|PEPB_ECO55 Peptidase B OS=Escherichia coli (strain 55989 / EAEC) OX=585055 GN=pepB PE=3 SV=1	27	154921	173618	154921	68293.3	5737.83	6430.28	5737.83	2529.38		6084.06	4133.6
1187	G3P1_ECO57	gapA	sp|P0A9B4|G3P1_ECO57 Glyceraldehyde-3-phosphate dehydrogenase A OS=Escherichia coli O157:H7 OX=83334 GN=gapA PE=3 SV=2	24	368591	315703	224570	104153	15358	13154.3	9357.09	4339.69		14256.1	6848.39

## Sheet: Figure 1b
Figure 1b, coomassie blue staining

## Sheet: Figure 3e
Figure 3e, silver staining

## Sheet: Figure 5d
Figure 5d, anti-LPS
Figure 5d, anti-LptM
Figure 5d, coomassie blue staining

## Sheet: Figure 5f
Figure 5f, anti-LPS
Figure 5f, Coomassie blue staining
